# Supplementary material for: The intestinal virome in children with cystic fibrosis differs from healthy controls
Source: PLoS One. 2020 May 22;15(5):e0233557. doi: 10.1371/journal.pone.0233557 (PMC7244107; doi:10.1371/journal.pone.0233557)
Supplement: S1 Data — (CSV) [file pone.0233557.s011.csv]

sample	Group	pair	age	gender	pancreas	allele1	allele2	weight_z	height_z	bmi_z	calprotectin	M2PK
CF1	CF	1	3.03	M	PI	F508del	F508del	0.270842376	0.466728126	-0.219285601	204.6525	142.46
CF2	CF	2	3.06	M	PI	F508del	F508del	1.662486612	0.263808562	2.056127945	56.7975	35.035
CF3	CF	3	5.8	F	PI	F508del	F508del	0.461378223	0.321930232	0.561442472	171.4025	6.133
CF4	CF	4	6.48	F	PI	F508del	G551D	0.510710317	0.13404433	0.682117016	45.15	7.396
CF5	CF	5	8.21	M	PI	F508del	F508del	-0.178272378	0.25634578	-0.610332959	51.7	10.127
CF6	CF	6	8.36	M	PI	F508del	394delTT	0.271586587	1.107967685	-0.658834851	141.05	5.204
CF7	CF	7	8.75	F	PI	F508del	F508del	-0.918879741	-0.403973359	-1.033589401	< 19.5325	6.444
CF8	CF	8	11.83	F	PI	F508del	G551D	1.250793725	0.706314094	1.232812704	149.2
HC1	HC	1	3.04	M	HC	WT	WT	-0.255684157	-1.420568506	1.006309259
HC2	HC	2	3.15	M	HC	WT	WT	-0.346958447			17.605	< 1
HC3	HC	3	3.09	F	HC	WT	WT	0.985345315	-3.860609355	3.736272495	97.2625	< 1
HC4	HC	4	5.76	F	HC	WT	WT				30.5175	< 1
HC5	HC	5	8.63	M	HC	WT	WT
HC6	HC	6	11.7	M	HC	WT	WT	-0.934877081			< 19.5325	2.987
HC7	HC	7	7.6	F	HC	WT	WT	0.647306504	0.785933468	0.325803748
HC8	HC	8	8.55	F	HC	WT	WT	-0.53415011	-0.092325716	-0.739539714	< 19.5325	< 1
