# Supplementary material for: The intestinal virome in children with cystic fibrosis differs from healthy controls
Source: PLoS One. 2020 May 22;15(5):e0233557. doi: 10.1371/journal.pone.0233557 (PMC7244107; doi:10.1371/journal.pone.0233557)
Supplement: S2 Data — (CSV) [file pone.0233557.s012.csv]

sample	FASTQ_R1	FASTQ_R2	R1_PostQual	R2_PostQual	R1_PostArtifact	R2_PostArtifact	Singletons	Interlaced_Pairs	MaxContigLength	NumberOfContigs	AvgContigLength	BacterialRibosome	BacterialRibosome_percent	Human	Human_percent	Viral	Viral_percent	TotalReads
CF1	3850925	3850925	456543	456614	456523	456504	371	456328	6165	5281	380	105134	16.8182378	1428	0.2284365	518557	0.829533257	625119
CF2	4365124	4365124	420856	421094	420842	420930	746	420513	7251	567	420	416956	68.1528944	19098	3.1216339	175741	0.287254718	611795
CF3	4705600	4705600	424110	424225	424086	424095	589	423796	8839	644	620	122010	41.2629486	7482	2.5303613	166197	0.562066901	295689
CF4	6261588	6261588	418936	418995	418904	418821	631	418547	9632	2659	314	609	0.1299702	1668	0.3559775	466292	0.995140524	468569
CF5	2539290	2539290	470007	470020	469986	469895	281	469800	1995	466	363	30128	3.3807963	181	0.0203108	860842	0.965988929	891151
CF6	3442401	3442401	427032	427145	427000	426990	614	426688	3291	421	381	206404	27.0247552	3097	0.4054944	554258	0.725697504	763759
CF7	5028185	5028185	400405	400470	400368	400319	663	400012	3010	690	439	47998	19.653752	1465	0.5998739	194755	0.797463741	244218
CF8	3479269	3479269	449506	449570	449480	449451	427	449252	8094	836	542	804	0.5434672	618	0.4177397	146517	0.99038793	147939
HC1	3760580	3760580	419800	419879	419765	419671	640	419398	8140	875	388	513084	70.7867075	1718	0.2370208	210029	0.289762717	724831
HC2	4703781	4703781	425162	425272	425142	425104	566	424840	3496	851	473	90348	15.0207236	2211	0.3675878	508930	0.846116887	601489
HC3	5236913	5236913	412407	412548	412383	412395	728	412025	3475	227	374	619892	82.189594	801	0.1062022	133529	0.177042038	754222
HC4	5068337	5068337	436816	436898	436786	436747	539	436497	6489	1297	353	27439	5.0459374	3718	0.6837274	512627	0.942703353	543784
HC5	2080304	2080304	429619	429726	429594	429574	532	429318	2813	1040	289	51905	7.1494983	1637	0.2254836	672453	0.926250181	725995
HC6	1273644	1273644	491144	491181	491097	490828	443	490741	10079	7737	424	46361	8.563739	1067	0.1970947	493936	0.912391663	541364
HC7	3085611	3085611	462183	462231	462155	462103	358	461950	7531	3808	353	71702	13.6058733	874	0.1658466	454417	0.862282801	526993
HC8	3662539	3662539	399691	399844	399656	399621	819	399229	2452	4223	229	2465	0.3872748	2395	0.3762771	631639	0.992364481	636499
