# Supplementary material for: The intestinal virome in children with cystic fibrosis differs from healthy controls
Source: PLoS One. 2020 May 22;15(5):e0233557. doi: 10.1371/journal.pone.0233557 (PMC7244107; doi:10.1371/journal.pone.0233557)
Supplement: S3 Data — (CSV) [file pone.0233557.s013.csv]

Taxonomy	group	order	family	genus	species	mapping	Accession	Accession.	CF1	CF2	CF3	CF4	CF5	CF6	CF7	CF8	HC1	HC2	HC3	HC4	HC5	HC6	HC7	HC8
Viruses	dsDNA viruses	Caudovirales	Myoviridae	unclassified Myoviridae	Acidithiobacillus phage AcaML1	complete genome	JX507079	JX507079.1	0	0	0	0	0	0	0	0	0	0	0	0	0	124	0	0
Viruses	dsDNA viruses	unclassified dsDNA viruses	Baculoviridae	Alphabaculovirus	Autographa californica nucleopolyhedrovirus transgenic	complete sequence	KF022001	KF022001.1	0	0	0	395	0	0	0	0	0	0	0	0	0	0	0	0
Viruses	dsDNA viruses	Caudovirales	Myoviridae	unclassified Myoviridae	Bacillus phage Mater	complete genome	NC_027366	NC_027366.1	0	0	0	0	0	0	0	0	0	120	0	0	0	0	0	0
Viruses	dsDNA viruses	Caudovirales	Siphoviridae	unclassified Siphoviridae	Bacteriophage r1t integrase, repressor protein (rro), dUTPase, holin and lysin genes	complete cds	NC_004302	NC_004302.1	474	0	0	0	0	0	0	0	0	0	0	0	0	0	0	0
Viruses	dsDNA viruses	Caudovirales	Siphoviridae	unclassified Siphoviridae	Bacteroides phage B124-14	complete genome	NC_016770	NC_016770.1	0	0	463	0	0	1588	0	0	0	0	0	0	0	0	0	0
Viruses	dsDNA viruses	Caudovirales	Siphoviridae	unclassified Siphoviridae	Bacteroides phage B40-8	complete genome	NC_011222	NC_011222.1	0	0	0	0	0	0	0	0	0	0	0	789	0	0	0	0
Viruses	dsDNA viruses	Poxviridae	Chordopoxvirinae	unclassified Chordopoxvirinae	BeAn 58058 virus	complete genome	NC_032111	NC_032111.1	1036	14096	3545	0	145	0	318	0	0	0	183	1476	314	275	0	197
Viruses	unclassified bacterial viruses	unclassified bacterial viruses	unclassified bacterial viruses	unclassified bacterial viruses	Bifidobacterium phage Bbif-1	complete sequence	GQ141189	GQ141189.1	0	0	0	0	0	0	0	0	5600	0	0	0	1412	0	0	0
Viruses	dsDNA viruses	Caudovirales	Siphoviridae	unclassified Siphoviridae	Brochothrix phage BL3	complete genome	NC_015254	NC_015254.1	3406	0	0	0	0	0	0	0	0	0	0	0	0	0	0	0
Viruses	dsDNA viruses	Caudovirales	Siphoviridae	unclassified Siphoviridae	Brochothrix phage NF5	complete genome	NC_015252	NC_015252.1	8072	0	0	0	0	0	0	0	0	0	0	0	0	0	0	0
Viruses	unclassified viruses	unclassified viruses	Genomoviridae	Gemykrogvirus	Caribou feces-associated gemycircularvirus	complete genome	NC_024909	NC_024909.1	0	0	0	0	0	220	0	0	0	0	0	0	0	0	0	0
Viruses	ssDNA viruses	unclassified ssDNA viruses	Circoviridae	Gyrovirus	Chicken anemia virus isolate LN15170	complete genome	KY486155	KY486155.1	0	0	0	0	0	0	0	0	0	175	0	0	0	0	0	0
Viruses	ssDNA viruses	unclassified ssDNA viruses	Circoviridae	Gyrovirus	Chicken anemia virus isolate LY-2	complete genome	KX447637	KX447637.1	0	0	4378	0	0	0	0	0	0	8329	0	0	0	0	0	0
Viruses	ssDNA viruses	unclassified ssDNA viruses	Circoviridae	Gyrovirus	Chicken anemia virus strain BD-3	complete genome	AF395114	AF395114.1	0	0	0	0	0	0	0	146	0	0	0	1669	0	0	0	0
Viruses	ssDNA viruses	unclassified ssDNA viruses	Anelloviridae	Gyrovirus	Chicken anemia virus strain RS/BR/15/1R	complete genome	MG846491	MG846491.1	0	471	0	1763	0	0	0	0	0	0	0	0	0	0	0	0
Viruses	ssDNA viruses	unclassified ssDNA viruses	Anelloviridae	Gyrovirus	Chicken anemia virus	complete genome	NC_001427	NC_001427.1	0	0	0	0	0	0	0	146	0	0	0	0	0	0	0	0
Viruses	ssDNA viruses	unclassified ssDNA viruses	Genomoviridae	Gemycircularvirus	Chicken stool-associated gemycircularvirus strain RS/BR/2015	complete genome	NC_033270	NC_033270.1	641	0	406	0	0	0	0	0	0	0	0	0	0	1024	0	0
Viruses	dsDNA viruses	Caudovirales	Myoviridae	unclassified Myoviridae	Clostridium phage c-st	complete genome	NC_007581	NC_007581.1	0	0	0	0	0	0	0	0	0	0	0	0	0	137	0	0
Viruses	dsDNA viruses	Caudovirales	Myoviridae	Cd119virus	Clostridium phage CDMH1	complete genome	NC_024144	NC_024144.1	0	0	0	0	0	142	0	0	0	0	0	0	0	0	0	0
Viruses	dsDNA viruses	Caudovirales	Myoviridae	Cd119virus	Clostridium phage phiCD27	complete genome	NC_011398	NC_011398.1	0	0	0	0	0	347	0	0	0	0	0	0	0	0	0	0
Viruses	dsDNA viruses	Caudovirales	Myoviridae	Cd119virus	Clostridium phage phiCDHM19	complete genome	NC_028996	NC_028996.1	0	0	0	0	0	353	0	0	0	0	0	0	0	0	0	0
Viruses	ssDNA viruses	Microviridae	Bullavirinae	Phix174microvirus	Coliphage ID1	complete genome	DQ079880	DQ079880.1	0	0	0	0	0	0	226	0	0	0	0	0	0	0	0	0
Viruses	ssDNA viruses	Microviridae	Bullavirinae	Phix174microvirus	Coliphage ID22	complete genome	DQ079881	DQ079881.1	0	0	0	0	0	0	226	0	0	0	0	0	0	0	0	0
Viruses	ssDNA viruses	Microviridae	Bullavirinae	Phix174microvirus	Coliphage NC11	complete genome	DQ079887	DQ079887.1	0	0	0	0	0	0	226	0	0	0	0	0	0	0	0	0
Viruses	ssDNA viruses	Microviridae	Bullavirinae	Phix174microvirus	Coliphage NC7	complete genome	DQ079886	DQ079886.1	0	0	0	0	0	0	226	0	0	0	0	0	0	0	0	0
Viruses	ssDNA viruses	Microviridae	Bullavirinae	Phix174microvirus	Coliphage WA11	complete genome	DQ079895	DQ079895.1	0	0	0	0	0	0	226	0	0	0	0	0	0	0	0	0
Viruses	ssDNA viruses	Microviridae	Bullavirinae	Phix174microvirus	Coliphage WA4	complete genome	DQ079893	DQ079893.1	0	0	0	0	0	0	741	0	0	0	0	0	0	0	0	0
Viruses	ssRNA positive-strand viruses	Picornavirales	Picornaviridae	Enterovirus	Coxsackievirus A6 strain SHAPHC6141/SH/CHN/15	complete genome	KX064285	KX064285.1	0	0	308	0	0	0	0	0	0	0	0	0	0	0	0	0
Viruses	ssRNA positive-strand viruses	Picornavirales	Picornaviridae	Enterovirus	Coxsackievirus A9 isolate NSW-V20-2008-CVA9	complete genome	MF678309	MF678309.1	0	0	0	0	0	0	0	0	0	445	0	0	0	0	0	0
Viruses	ssRNA positive-strand viruses	Picornavirales	Picornaviridae	Enterovirus	Coxsackievirus A9 isolate NSW-V41-2013-CVA9	complete genome	MF678330	MF678330.1	0	0	0	525	0	0	0	471	0	0	0	0	0	0	0	0
Viruses	dsDNA viruses	Caudovirales	Siphoviridae	unclassified Siphoviridae	Cronobacter phage ENT39118	complete genome	NC_019934	NC_019934.1	0	0	0	0	0	0	0	0	186	0	0	0	0	0	0	0
Viruses	dsDNA viruses	Caudovirales	Siphoviridae	unclassified Siphoviridae	Cronobacter phage ES2	complete genome	JF314845	JF314845.1	0	0	0	1584	0	0	0	0	0	0	0	0	0	0	0	0
Viruses	dsDNA viruses	Caudovirales	Siphoviridae	unclassified Siphoviridae	Cronobacter phage phiES15	complete genome	NC_018454	NC_018454.1	0	0	0	116	0	0	0	0	0	0	0	0	0	0	0	0
Viruses	ssRNA positive-strand viruses	unclassified ssRNA positive-strand viruses	Tombusviridae	Tombusvirus	Cucumber Bulgarian virus isolate W12-101	complete genome	KJ572966	KJ572966.1	0	0	0	0	0	0	0	0	0	1558	0	0	0	0	0	0
Viruses	ssRNA positive-strand viruses	unclassified ssRNA positive-strand viruses	Tombusviridae	Aureusvirus	Cucumber leaf spot virus	complete genome	DQ227315	DQ227315.1	0	0	0	0	0	0	0	0	0	2014	0	0	0	0	0	0
Viruses	ssRNA positive-strand viruses	Picornavirales	Picornaviridae	Enterovirus	Echovirus E18 strain A83/YN/CHN/2016	complete genome	KY828851	KY828851.1	0	0	0	0	0	0	0	0	0	0	0	0	312	0	0	0
Viruses	dsDNA viruses	Caudovirales	Podoviridae	Nona33virus	Enterobacteria phage 933W	complete genome	NC_000924	NC_000924.1	0	0	0	190	0	0	0	0	0	0	0	0	0	0	0	0
Viruses	dsDNA viruses	Caudovirales	Myoviridae	T4virus	Enterobacteria phage AR1 DNA	complete genome	NC_027983	NC_027983.1	0	0	0	95	0	0	0	0	0	0	0	0	0	0	0	0
Viruses	dsDNA viruses	Caudovirales	Podoviridae	P22virus	Enterobacteria phage CUS-3	complete genome	CP000711	CP000711.1	449	0	0	0	0	0	0	0	0	0	0	0	0	0	0	0
Viruses	dsDNA viruses	Caudovirales	Podoviridae	unclassified Podoviridae	Enterobacteria phage epsilon15	complete genome	NC_004775	NC_004775.2	1481	0	0	0	0	0	0	0	0	0	0	0	0	0	0	0
Viruses	dsDNA viruses	Caudovirales	Siphoviridae	unclassified Siphoviridae	Enterobacteria phage ES18	complete genome	NC_006949	NC_006949.1	390	0	0	399	0	0	0	0	0	0	0	0	0	0	0	0
Viruses	dsDNA viruses	Caudovirales	Siphoviridae	unclassified Siphoviridae	Enterobacteria phage HK106	complete genome	NC_019768	NC_019768.1	0	0	0	159	0	0	0	0	0	0	0	0	0	0	0	0
Viruses	dsDNA viruses	Caudovirales	Siphoviridae	unclassified Siphoviridae	Enterobacteria phage HK225	complete genome	NC_019717	NC_019717.1	0	0	434	0	0	0	0	0	0	0	0	0	0	0	0	0
Viruses	dsDNA viruses	Caudovirales	Siphoviridae	unclassified Siphoviridae	Enterobacteria phage HK542	complete genome	NC_019769	NC_019769.1	0	0	0	0	0	0	0	0	624	0	0	0	0	0	0	0
Viruses	dsDNA viruses	Caudovirales	Siphoviridae	Lambdavirus	Enterobacteria phage HK629	complete genome	NC_019711	NC_019711.1	0	0	0	2503	0	0	0	0	0	0	0	0	0	0	0	0
Viruses	dsDNA viruses	Caudovirales	Siphoviridae	Lambdavirus	Enterobacteria phage HK633	complete genome	NC_019719	NC_019719.1	5206	0	0	0	0	0	0	0	2271	0	0	0	0	0	0	0
Viruses	dsDNA viruses	Caudovirales	Siphoviridae	Lambdavirus	Enterobacteria phage HK97	complete genome	NC_002167	NC_002167.1	0	0	0	165	0	0	0	0	0	0	0	0	0	0	0	0
Viruses	dsDNA viruses	Caudovirales	Podoviridae	unclassified Podoviridae	Enterobacteria phage IME10	complete genome	NC_019501	NC_019501.1	1060	0	0	0	0	0	0	0	0	0	0	0	0	0	0	0
Viruses	dsDNA viruses	Caudovirales	Siphoviridae	Lambdavirus	Enterobacteria phage lambda	complete genome	NC_001416	NC_001416.1	21361	0	0	0	0	0	0	0	0	0	0	0	0	0	0	0
Viruses	dsDNA viruses	Caudovirales	Siphoviridae	Lambdavirus	Enterobacteria phage mEp460	complete genome	NC_019716	NC_019716.1	35152	0	0	0	0	0	0	0	0	0	0	0	2154	0	0	0
Viruses	dsDNA viruses	Caudovirales	Podoviridae	Nona33virus	Enterobacteria phage Min27	complete genome	NC_010237	NC_010237.1	0	0	0	190	0	0	0	0	0	0	0	0	0	0	0	0
Viruses	dsDNA viruses	Caudovirales	Myoviridae	P1virus	Enterobacteria phage P1 mod1902::IS5 c1.100 rev dmt (del)MB mutant	complete genome	AF234173	AF234173.1	0	0	0	0	0	0	0	0	161	0	0	0	0	0	0	0
Viruses	dsDNA viruses	Caudovirales	Myoviridae	P1virus	Enterobacteria phage P1	complete genome	NC_005856	NC_005856.1	0	0	0	0	0	0	0	0	161	0	0	0	0	0	0	0
Viruses	dsDNA viruses	Caudovirales	Myoviridae	P2virus	Enterobacteria phage P2	complete genome	KC618326	KC618326.1	0	0	0	187	0	0	0	0	0	0	0	0	0	0	0	0
Viruses	dsDNA viruses	Caudovirales	Myoviridae	P1virus	Enterobacteria phage P7	complete genome	AF503408	AF503408.1	459	0	0	0	0	0	0	0	0	0	0	0	0	0	0	0
Viruses	dsDNA viruses	Caudovirales	Myoviridae	P2virus	Enterobacteria phage P88	complete genome	NC_026014	NC_026014.1	0	0	0	0	0	0	0	0	0	0	0	0	179	0	0	0
Viruses	ssDNA viruses	unclassified ssDNA viruses	Microviridae	Phix174microvirus	Enterobacteria phage phiX174 isolate XC+MbD22im2	complete genome	HM753718	HM753718.1	0	0	0	0	0	0	520908	0	0	0	0	0	0	0	0	0
Viruses	dsDNA viruses	Caudovirales	Myoviridae	T4virus	Enterobacteria phage RB3	complete genome	NC_025419	NC_025419.1	0	0	0	95	0	0	0	0	0	0	0	0	0	0	0	0
Viruses	dsDNA viruses	Caudovirales	Myoviridae	unclassified Myoviridae	Enterobacteria phage SfI	complete genome	NC_027339	NC_027339.1	0	0	0	2170	0	0	0	0	0	0	0	0	197	0	0	0
Viruses	dsDNA viruses	Caudovirales	Myoviridae	unclassified Myoviridae	Enterobacteria phage SfV	complete genome	NC_003444	NC_003444.1	0	0	0	257	0	0	0	0	0	0	0	0	0	0	0	0
Viruses	dsDNA viruses	Caudovirales	Podoviridae	P22virus	Enterobacteria phage ST104 DNA	complete genome	NC_005841	NC_005841.1	0	0	0	281	0	0	0	0	0	0	0	0	0	0	0	0
Viruses	dsDNA viruses	Caudovirales	Podoviridae	unclassified Podoviridae	Enterobacteria phage VT2phi_272	complete sequence	NC_028656	NC_028656.1	0	0	0	460	0	0	0	0	0	0	0	0	0	0	0	0
Viruses	unclassified bacterial viruses	unclassified bacterial viruses	unclassified bacterial viruses	unclassified bacterial viruses	Enterobacteria phage YYZ-2008	complete prophage genome	NC_011356	NC_011356.1	0	0	0	0	0	0	0	0	0	0	0	213	0	0	0	0
Viruses	dsDNA viruses	Caudovirales	Siphoviridae	Lambdavirus	Enterobacterial phage mEp390	complete genome	NC_019721	NC_019721.1	1989	0	1445	312	0	0	0	0	220	0	0	0	0	0	0	0
Viruses	dsDNA viruses	Caudovirales	Myoviridae	unclassified Myoviridae	Enterococcus phage EFP01	complete genome	KY549443	KY549443.1	0	0	0	277	0	0	344	0	0	0	0	0	0	0	0	0
Viruses	dsDNA viruses	Caudovirales	Siphoviridae	unclassified Siphoviridae	Erysipelothrix phage phi1605	complete genome	MF172979	MF172979.1	0	0	0	0	0	0	0	0	0	0	0	418	0	0	0	0
Viruses	dsDNA viruses	Caudovirales	Podoviridae	unclassified Podoviridae	Escherichia coli O157 typing phage 10	complete genome	KP869108	KP869108.1	0	0	0	0	146	0	0	0	0	0	0	0	0	0	0	0
Viruses	dsDNA viruses	Caudovirales	Podoviridae	unclassified Podoviridae	Escherichia phage 1720a-02	complete genome	KF030445	KF030445.1	0	0	0	0	0	0	0	0	0	0	0	0	0	0	190	0
Viruses	dsDNA viruses	Caudovirales	Siphoviridae	Rtpvirus	Escherichia phage DTL	complete genome	MG050172	MG050172.1	0	0	0	0	0	181	0	0	0	0	0	0	0	0	0	0
Viruses	dsDNA viruses	Caudovirales	Podoviridae	Tl2011virus	Escherichia phage GER2	complete genome	MG710528	MG710528.1	0	0	0	0	0	0	0	0	161	0	0	0	0	0	0	0
Viruses	dsDNA viruses	Caudovirales	Siphoviridae	unclassified Siphoviridae	Escherichia phage HK639	complete genome	NC_016158	NC_016158.1	0	0	1634	0	0	0	0	0	0	0	0	0	0	0	0	0
Viruses	unclassified bacterial viruses	unclassified bacterial viruses	unclassified bacterial viruses	unclassified bacterial viruses	Escherichia phage JLK-2012	complete sequence	JQ347801	JQ347801.1	0	0	0	190	0	0	0	0	0	0	0	462	0	0	0	0
Viruses	dsDNA viruses	Caudovirales	Podoviridae	Epsilon15virus	Escherichia phage phiV10	complete genome	NC_007804	NC_007804.2	0	0	0	0	146	0	0	0	0	0	0	0	0	0	0	0
Viruses	dsDNA viruses	Caudovirales	Myoviridae	P2virus	Escherichia phage pro483	complete genome	NC_028943	NC_028943.1	0	0	0	211	0	0	0	0	0	0	0	0	0	0	0	0
Viruses	unclassified bacterial viruses	unclassified bacterial viruses	unclassified bacterial viruses	unclassified bacterial viruses	Escherichia phage Rac-SA53	complete genome	KU052037	KU052037.1	0	0	0	242	0	0	0	0	0	0	0	237	0	0	0	0
Viruses	dsDNA viruses	Caudovirales	Myoviridae	P1virus	Escherichia phage RCS47	complete genome	FO818745	FO818745.1	0	0	0	0	0	0	0	0	161	0	0	0	0	0	0	0
Viruses	dsDNA viruses	Caudovirales	Myoviridae	Suspvirus	Escherichia phage SUSP2	complete genome	NC_028935	NC_028935.2	375	0	0	0	0	0	0	0	0	0	0	0	0	0	0	0
Viruses	dsDNA viruses	Caudovirales	Podoviridae	Epsilon15virus	Escherichia phage TL-2011b	complete genome	NC_019445	NC_019445.1	0	0	0	0	565	0	0	0	0	0	0	0	0	0	0	0
Viruses	dsDNA viruses	Caudovirales	Myoviridae	Rb69virus	Escherichia phage vB_EcoM_JS09	complete genome	NC_024124	NC_024124.2	0	0	0	95	0	0	0	0	0	0	0	0	0	0	0	0
Viruses	dsDNA viruses	Caudovirales	Siphoviridae	unclassified Siphoviridae	Escherichia phage YDC107_1 chromosome	complete genome	CP025712	CP025712.1	1017	0	0	0	0	0	0	0	0	0	0	0	0	0	0	0
Viruses	dsDNA viruses	Caudovirales	Podoviridae	T7virus	Escherichia phage YZ1	complete genome	MG845865	MG845865.1	0	1056	0	0	0	0	0	0	0	0	0	0	0	0	0	0
Viruses	dsDNA viruses	Caudovirales	Siphoviridae	Hk97virus	Escherichia virus HK022	complete genome	AF069308	AF069308.1	0	0	3556	700	0	0	0	0	0	0	0	0	0	0	0	231
Viruses	dsDNA viruses	Caudovirales	Siphoviridae	unclassified Siphoviridae	Faecalibacterium phage FP_Brigit	complete genome	MG711465	MG711465.1	0	0	0	0	0	6036	0	0	1749	4604	0	0	791	104	0	1549
Viruses	dsDNA viruses	Caudovirales	Myoviridae	unclassified Myoviridae	Faecalibacterium phage FP_Epona	complete genome	MG711462	MG711462.1	0	0	0	0	0	0	0	0	0	0	0	0	27792	233	0	0
Viruses	dsDNA viruses	Caudovirales	Myoviridae	unclassified Myoviridae	Faecalibacterium phage FP_Lagaffe	complete genome	MG711461	MG711461.1	469	0	0	268	0	0	0	0	0	1368	0	0	264	1122	0	0
Viruses	dsDNA viruses	Caudovirales	Siphoviridae	unclassified Siphoviridae	Faecalibacterium phage FP_Lugh	complete genome	MG711464	MG711464.1	0	0	0	0	0	0	0	0	164	0	294	0	6717	29928	1069	0
Viruses	dsDNA viruses	Caudovirales	Myoviridae	unclassified Myoviridae	Faecalibacterium phage FP_Mushu	complete genome	MG711460	MG711460.1	528	0	0	1144	0	0	0	0	0	0	0	0	712	1262	0	16443
Viruses	dsDNA viruses	Caudovirales	Siphoviridae	unclassified Siphoviridae	Faecalibacterium phage FP_oengus	complete genome	MG711463	MG711463.1	429	0	0	11568	0	0	0	0	0	0	0	0	430	178954	2260	0
Viruses	dsDNA viruses	Caudovirales	Myoviridae	unclassified Myoviridae	Faecalibacterium phage FP_Taranis	complete genome	MG711467	MG711467.1	0	0	0	0	0	0	0	0	3976	0	0	5233	16384	5360	14949	1016
Viruses	dsDNA viruses	Caudovirales	Myoviridae	unclassified Myoviridae	Faecalibacterium phage FP_Toutatis	complete genome	MG711466	MG711466.1	0	0	0	0	0	0	0	0	149	0	0	1850	2426	13025	2042	1087
Viruses	ssDNA viruses	unclassified ssDNA viruses	Microviridae	unclassified Gokushovirinae	Gokushovirus WZ-2015a isolate 01Fra06	complete genome	KT264749	KT264749.1	0	142	0	0	0	0	0	0	0	0	0	0	0	1210	0	0
Viruses	ssDNA viruses	unclassified ssDNA viruses	Microviridae	unclassified Gokushovirinae	Gokushovirus WZ-2015a isolate 02Fra12	complete genome	KT264750	KT264750.1	0	0	0	0	0	0	0	0	0	0	0	0	63364	11948	0	0
Viruses	ssDNA viruses	unclassified ssDNA viruses	Microviridae	unclassified Gokushovirinae	Gokushovirus WZ-2015a isolate 03Fra061	complete genome	KT264751	KT264751.1	0	142	0	0	0	0	0	0	0	0	0	0	285	0	0	0
Viruses	ssDNA viruses	unclassified ssDNA viruses	Microviridae	unclassified Gokushovirinae	Gokushovirus WZ-2015a isolate 04Fra22	complete genome	KT264752	KT264752.1	0	0	0	0	0	0	0	0	0	0	0	0	0	1549	11188	0
Viruses	ssDNA viruses	unclassified ssDNA viruses	Microviridae	unclassified Gokushovirinae	Gokushovirus WZ-2015a isolate 06Mk06	complete genome	KT264754	KT264754.1	0	0	0	0	0	0	0	0	0	676	0	0	0	0	0	0
Viruses	ssDNA viruses	unclassified ssDNA viruses	Microviridae	unclassified Gokushovirinae	Gokushovirus WZ-2015a isolate 10Mky22	complete genome	KT264758	KT264758.1	0	0	0	0	0	0	0	0	0	0	0	0	0	121	0	0
Viruses	ssDNA viruses	unclassified ssDNA viruses	Microviridae	unclassified Gokushovirinae	Gokushovirus WZ-2015a isolate 12Fra21	complete genome	KT264760	KT264760.1	0	0	0	0	0	0	0	0	0	0	0	0	0	175	0	0
Viruses	ssDNA viruses	unclassified ssDNA viruses	Microviridae	unclassified Gokushovirinae	Gokushovirus WZ-2015a isolate 13Mky11	complete genome	KT264761	KT264761.1	0	0	0	0	0	0	0	0	0	0	0	0	0	0	242	0
Viruses	ssDNA viruses	unclassified ssDNA viruses	Microviridae	unclassified Gokushovirinae	Gokushovirus WZ-2015a isolate 15Fra10	complete genome	KT264763	KT264763.1	0	0	0	0	0	0	0	0	11108	0	0	0	0	0	0	0
Viruses	ssDNA viruses	unclassified ssDNA viruses	Microviridae	unclassified Gokushovirinae	Gokushovirus WZ-2015a isolate 17Fra18	complete genome	KT264765	KT264765.1	0	0	0	0	0	0	0	0	0	0	0	0	11318	0	0	0
Viruses	ssDNA viruses	unclassified ssDNA viruses	Microviridae	unclassified Gokushovirinae	Gokushovirus WZ-2015a isolate 18Fx10	complete genome	KT264766	KT264766.1	0	0	0	0	0	0	0	0	0	0	0	0	216	0	0	0
Viruses	ssDNA viruses	unclassified ssDNA viruses	Microviridae	unclassified Gokushovirinae	Gokushovirus WZ-2015a isolate 19Fra14	complete genome	KT264767	KT264767.1	0	0	0	0	0	0	0	0	0	0	0	0	36972	2206	0	0
Viruses	ssDNA viruses	unclassified ssDNA viruses	Microviridae	unclassified Gokushovirinae	Gokushovirus WZ-2015a isolate 40Chd434	complete genome	KT264788	KT264788.1	0	0	0	0	0	0	0	0	0	2029998	373	590180	168	0	0	0
Viruses	ssDNA viruses	unclassified ssDNA viruses	Microviridae	unclassified Gokushovirinae	Gokushovirus WZ-2015a isolate 41Mky07	complete genome	KT264789	KT264789.1	0	0	519	0	0	0	0	0	415	537211	117122	8656249	164	0	0	688
Viruses	ssDNA viruses	unclassified ssDNA viruses	Microviridae	unclassified Gokushovirinae	Gokushovirus WZ-2015a isolate 42Fra01	complete genome	KT264790	KT264790.1	0	325	0	0	0	0	0	0	0	1044316	3511	1157075	146	0	0	0
Viruses	ssDNA viruses	unclassified ssDNA viruses	Microviridae	unclassified Gokushovirinae	Gokushovirus WZ-2015a isolate 43Fra07	complete genome	KT264791	KT264791.1	0	0	0	0	0	0	0	0	0	20764	169	993684	107283	118336	0	0
Viruses	ssDNA viruses	unclassified ssDNA viruses	Microviridae	unclassified Gokushovirinae	Gokushovirus WZ-2015a isolate 44Mky08	complete genome	KT264792	KT264792.1	0	0	0	0	0	0	0	0	0	813624	0	839	2835	0	0	0
Viruses	ssDNA viruses	unclassified ssDNA viruses	Microviridae	unclassified Gokushovirinae	Gokushovirus WZ-2015a isolate 45Mky19	complete genome	KT264793	KT264793.1	0	0	0	0	0	0	0	0	0	4273	0	229073	0	0	0	0
Viruses	ssDNA viruses	unclassified ssDNA viruses	Microviridae	unclassified Gokushovirinae	Gokushovirus WZ-2015a isolate 46Fx8	complete genome	KT264794	KT264794.1	0	0	0	0	0	0	0	0	0	0	0	2753	0	0	0	0
Viruses	ssDNA viruses	unclassified ssDNA viruses	Microviridae	unclassified Gokushovirinae	Gokushovirus WZ-2015a isolate 50Chd433	complete genome	KT264798	KT264798.1	0	0	0	0	0	0	0	0	0	0	0	15634	0	0	0	0
Viruses	ssDNA viruses	unclassified ssDNA viruses	Microviridae	unclassified Gokushovirinae	Gokushovirus WZ-2015a isolate 51Fra19	complete genome	KT264799	KT264799.1	0	0	0	0	0	0	0	0	0	149	0	0	0	0	0	0
Viruses	ssDNA viruses	unclassified ssDNA viruses	Microviridae	unclassified Gokushovirinae	Gokushovirus WZ-2015a isolate 70Chd477	complete genome	KT264818	KT264818.1	0	0	0	0	0	19596	0	0	0	0	0	0	43415	25196	0	0
Viruses	ssDNA viruses	unclassified ssDNA viruses	Microviridae	unclassified Gokushovirinae	Gokushovirus WZ-2015a isolate 71Chd502-1	complete genome	KT264819	KT264819.1	0	0	0	0	0	441506	0	0	0	0	0	0	0	534	0	0
Viruses	ssDNA viruses	unclassified ssDNA viruses	Microviridae	unclassified Gokushovirinae	Gokushovirus WZ-2015a isolate 74Chd23	complete genome	KT264822	KT264822.1	0	0	203120	0	0	0	0	0	0	0	0	14649	0	1514581	0	142
Viruses	ssDNA viruses	unclassified ssDNA viruses	Microviridae	unclassified Gokushovirinae	Gokushovirus WZ-2015a isolate 81Fra17	complete genome	KT264829	KT264829.1	0	0	0	0	0	0	0	0	25718	0	424	0	4338	0	0	0
Viruses	ssDNA viruses	unclassified ssDNA viruses	Anelloviridae	unclassified Gyrovirus	Gyrovirus 4 strain RS/BR/15/1R	complete genome	MG846493	MG846493.1	0	0	0	741	0	0	0	0	0	0	0	0	0	0	0	0
Viruses	ssDNA viruses	unclassified ssDNA viruses	Genomoviridae	Gemykrogvirus	HCBI9.212 virus	complete sequence	NC_024690	NC_024690.1	0	0	0	0	0	0	0	0	0	0	0	0	0	397	0	0
Viruses	ssDNA viruses	unclassified ssDNA viruses	Genomoviridae	Gemykrogvirus	HIV-1 vector pNL4-3	complete sequence	AF324493	AF324493.2	0	581	135	0	0	0	0	0	0	0	0	0	0	0	0	0
Viruses	Retro-transcribing viruses	unclassified Retro-transcribing viruses	Retroviridae	Human endogenous retrovirus	Human endogenous retrovirus HCML-ARV	complete genome	AY208746	AY208746.1	0	540	0	0	0	0	0	0	0	0	0	0	0	0	0	0
Viruses	Retro-transcribing viruses	unclassified Retro-transcribing viruses	Retroviridae	Human endogenous retrovirus	Human endogenous retrovirus K113 complete genome		NC_022518	NC_022518.1	0	745	0	0	0	0	0	0	0	0	0	0	0	0	0	0
Viruses	ssDNA viruses	unclassified ssDNA viruses	Circoviridae	unclassified Circoviridae	Human fecal virus Jorvi2	complete genome	NC_035212	NC_035212.1	0	0	0	0	0	0	0	0	0	0	0	0	0	4305	6404920	224
Viruses	ssDNA viruses	unclassified ssDNA viruses	Circoviridae	unclassified Circoviridae	Human fecal virus Tarto	complete genome	MF118166	MF118166.1	0	0	0	0	0	0	0	0	0	0	0	0	0	164	2195096	139
Viruses	ssDNA viruses	unclassified ssDNA viruses	Microviridae	unclassified Gokushovirinae	Human gut gokushovirus isolate SH-CHD10	complete genome	KX513873	KX513873.1	0	0	0	0	175	0	0	0	0	0	4837	0	0	0	0	0
Viruses	ssDNA viruses	unclassified ssDNA viruses	Microviridae	unclassified Gokushovirinae	Human gut gokushovirus isolate SH-CHD11	complete genome	KX513874	KX513874.1	0	0	0	0	0	0	0	0	5953	0	0	0	0	0	0	0
Viruses	ssDNA viruses	unclassified ssDNA viruses	Microviridae	unclassified Gokushovirinae	Human gut gokushovirus isolate SH-CHD14	complete genome	KX513877	KX513877.1	0	0	0	0	0	0	0	0	0	49571	0	2021	1235	0	0	0
Viruses	ssDNA viruses	unclassified ssDNA viruses	Microviridae	unclassified Gokushovirinae	Human gut gokushovirus isolate SH-CHD2	complete genome	KX513865	KX513865.1	0	0	0	0	0	0	0	0	0	0	0	0	0	0	220	0
Viruses	ssDNA viruses	unclassified ssDNA viruses	Microviridae	unclassified Gokushovirinae	Human gut gokushovirus isolate SH-CHD3	complete genome	KX513866	KX513866.1	0	0	0	0	0	0	0	0	0	0	0	0	0	0	2279632	180
Viruses	ssDNA viruses	unclassified ssDNA viruses	Microviridae	unclassified Gokushovirinae	Human gut gokushovirus isolate SH-CHD4	complete genome	KX513867	KX513867.1	0	0	0	0	325	113199	0	0	0	0	0	0	1302	1433	0	0
Viruses	ssDNA viruses	unclassified ssDNA viruses	Microviridae	unclassified Gokushovirinae	Human gut gokushovirus isolate SH-CHD5	complete genome	KX513868	KX513868.1	0	0	0	0	0	0	0	0	0	153041	0	342831	0	204962	0	0
Viruses	ssDNA viruses	unclassified ssDNA viruses	Microviridae	unclassified Gokushovirinae	Human gut gokushovirus isolate SH-CHD6	complete genome	KX513869	KX513869.1	0	0	0	0	0	0	0	0	0	0	1630	0	734	0	0	0
Viruses	ssDNA viruses	unclassified ssDNA viruses	Microviridae	unclassified Gokushovirinae	Human gut gokushovirus isolate SH-CHD7	complete genome	KX513870	KX513870.1	0	0	0	0	0	0	0	0	0	0	0	0	0	0	386029	513
Viruses	ssDNA viruses	unclassified ssDNA viruses	Microviridae	unclassified Gokushovirinae	Human gut gokushovirus isolate SH-CHD9	complete genome	KX513872	KX513872.1	0	0	0	0	0	2455000	0	0	0	0	0	0	0	0	0	0
Viruses	ssDNA viruses	unclassified ssDNA viruses	Microviridae	unclassified Microviridae	Human gut microviridae SH-CHD12	complete genome	KX513875	KX513875.1	0	0	0	0	0	0	0	0	0	0	0	0	0	0	0	374
Viruses	dsDNA viruses	Caudovirales	Siphoviridae	unclassified Siphoviridae	Klebsiella phage 2 LV-2017	complete genome	KY271396	KY271396.1	505	0	0	0	0	0	0	0	0	0	0	0	0	0	0	0
Viruses	dsDNA viruses	Caudovirales	Myoviridae	P2virus	Klebsiella phage 4 LV-2017	complete genome	KY271398	KY271398.1	0	0	0	991	0	0	0	0	0	0	0	0	0	0	0	0
Viruses	dsDNA viruses	Caudovirales	Siphoviridae	unclassified Siphoviridae	Klebsiella phage 5 LV-2017	complete genome	KY271399	KY271399.1	0	0	175	0	0	0	0	0	0	0	0	0	0	0	0	0
Viruses	dsDNA viruses	Caudovirales	Siphoviridae	unclassified Siphoviridae	Klebsiella phage KPP5665-2	complete genome	MF695815	MF695815.1	505	0	2986	0	0	0	0	0	0	0	0	0	0	0	0	0
Viruses	dsDNA viruses	Caudovirales	Siphoviridae	unclassified Siphoviridae	Lactobacillus phage iA2	complete genome	NC_028830	NC_028830.1	0	0	837	0	0	0	0	0	0	0	0	6307	0	0	312	0
Viruses	dsDNA viruses	Caudovirales	Siphoviridae	unclassified Siphoviridae	Lactobacillus phage PLE2	complete genome	NC_031036	NC_031036.1	0	0	0	0	0	0	0	0	0	0	0	86679	887	0	0	0
Viruses	dsDNA viruses	Caudovirales	Siphoviridae	unclassified Siphoviridae	Lactobacillus phage PLE3	complete genome	NC_031125	NC_031125.1	0	0	1170	0	0	0	0	0	0	0	0	689	0	0	0	0
Viruses	dsDNA viruses	Caudovirales	Siphoviridae	unclassified Siphoviridae	Lactococcus lactis phage 645	complete genome	KC182543	KC182543.1	0	0	142	0	0	0	0	0	0	0	0	0	0	0	0	0
Viruses	dsDNA viruses	Caudovirales	Siphoviridae	unclassified Siphoviridae	Lactococcus lactis phage P113G	complete genome	KC182548	KC182548.1	0	0	0	0	0	0	0	0	0	0	0	0	0	0	311	0
Viruses	dsDNA viruses	Caudovirales	Siphoviridae	unclassified Siphoviridae	Lactococcus phage 340	complete genome	NC_021853	NC_021853.1	0	0	142	0	0	0	0	0	0	0	0	0	0	0	0	0
Viruses	dsDNA viruses	Caudovirales	Siphoviridae	Sk1virus	Lactococcus phage 936 group phage Phi.16	complete genome	KP793135	KP793135.1	0	0	0	0	0	0	0	0	0	0	0	215	0	0	0	0
Viruses	dsDNA viruses	Caudovirales	Siphoviridae	Sk1virus	Lactococcus phage 936 group phage Phi129	complete genome	KP793112	KP793112.1	0	0	0	0	0	0	0	0	0	0	0	215	0	0	0	0
Viruses	dsDNA viruses	Caudovirales	Siphoviridae	Sk1virus	Lactococcus phage 936 group phage Phi155	complete genome	KP793130	KP793130.1	0	0	0	0	0	0	0	0	0	0	0	220	0	0	0	0
Viruses	dsDNA viruses	Caudovirales	Siphoviridae	Sk1virus	Lactococcus phage 936 group phage Phi17	complete genome	KP793114	KP793114.1	0	0	0	0	0	0	0	0	0	0	0	215	0	0	0	0
Viruses	dsDNA viruses	Caudovirales	Siphoviridae	Sk1virus	Lactococcus phage 936 group phage Phi4	complete genome	KP793101	KP793101.1	0	0	0	0	0	0	0	0	0	0	0	0	0	0	1723	0
Viruses	dsDNA viruses	Caudovirales	Siphoviridae	Sk1virus	Lactococcus phage 936 group phage Phi40	complete genome	KP793127	KP793127.1	0	0	0	0	0	0	0	0	0	0	0	215	0	0	0	0
Viruses	dsDNA viruses	Caudovirales	Siphoviridae	Sk1virus	Lactococcus phage 936 group phage PhiC0139	complete genome	KP793109	KP793109.1	0	0	0	0	0	0	0	0	0	0	0	0	0	0	4835	0
Viruses	dsDNA viruses	Caudovirales	Siphoviridae	Sk1virus	Lactococcus phage 936 group phage PhiD.18	complete genome	KP793107	KP793107.1	0	0	0	0	0	0	0	0	0	0	0	226	0	0	0	0
Viruses	dsDNA viruses	Caudovirales	Siphoviridae	Sk1virus	Lactococcus phage 936 group phage PhiJF1	complete genome	KP793129	KP793129.1	755	0	0	0	0	0	0	0	0	0	0	0	0	0	0	0
Viruses	dsDNA viruses	Caudovirales	Siphoviridae	Sk1virus	Lactococcus phage 936 group phage PhiL.18	complete genome	KP793120	KP793120.1	0	0	0	0	0	0	0	0	0	0	0	204	0	0	0	0
Viruses	dsDNA viruses	Caudovirales	Siphoviridae	Sk1virus	Lactococcus phage 936 group phage PhiL.6	complete genome	KP793122	KP793122.1	610	0	0	0	0	0	0	0	0	0	0	0	0	0	0	0
Viruses	dsDNA viruses	Caudovirales	Siphoviridae	Sk1virus	Lactococcus phage 936 group phage PhiLj	complete genome	KP793133	KP793133.1	460	0	0	0	0	0	0	0	0	0	0	0	0	0	0	0
Viruses	dsDNA viruses	Caudovirales	Siphoviridae	Sk1virus	Lactococcus phage 936 group phage PhiM.5	complete genome	KP793126	KP793126.1	0	0	0	0	0	0	0	0	0	0	0	226	0	0	0	0
Viruses	dsDNA viruses	Caudovirales	Siphoviridae	Sk1virus	Lactococcus phage 936 group phage PhiM1127	complete genome	KP793132	KP793132.1	0	0	0	0	0	0	0	0	0	0	0	206	0	0	0	0
Viruses	dsDNA viruses	Caudovirales	Siphoviridae	Sk1virus	Lactococcus Phage ASCC191	complete genome	NC_017688	NC_017688.1	1344	0	0	0	0	0	0	0	0	0	0	0	0	0	0	0
Viruses	dsDNA viruses	Caudovirales	Siphoviridae	Sk1virus	Lactococcus Phage ASCC310	complete genome	JQ740792	JQ740792.1	0	0	0	0	0	0	0	0	0	0	0	0	0	0	1673	0
Viruses	dsDNA viruses	Caudovirales	Siphoviridae	C2virus	Lactococcus phage bIL67	complete genome	NC_001629	NC_001629.1	2748	0	0	0	0	0	0	0	0	0	0	0	0	0	0	0
Viruses	dsDNA viruses	Caudovirales	Siphoviridae	C2virus	Lactococcus phage c2	complete genome	NC_001706	NC_001706.1	488	0	0	0	0	0	0	0	0	0	0	0	0	0	0	0
Viruses	dsDNA viruses	Caudovirales	Siphoviridae	unclassified Siphoviridae	Lactococcus phage C41431	complete genome	KX160219	KX160219.1	793	0	0	0	0	0	0	0	0	0	0	0	0	0	0	0
Viruses	dsDNA viruses	Caudovirales	Siphoviridae	unclassified Siphoviridae	Lactococcus phage CaseusJM1	complete genome	KC522412	KC522412.1	462	0	0	0	0	0	0	0	0	0	0	535	0	0	0	0
Viruses	dsDNA viruses	Caudovirales	Siphoviridae	Sk1virus	Lactococcus phage CB13	complete genome	NC_013155	NC_013155.1	1137	0	0	0	0	0	0	0	0	0	0	0	0	0	0	0
Viruses	dsDNA viruses	Caudovirales	Siphoviridae	unclassified Siphoviridae	Lactococcus phage Dub35A	complete genome	KX160220	KX160220.1	0	0	0	0	0	0	447	0	0	0	0	0	0	0	0	0
Viruses	dsDNA viruses	Caudovirales	Siphoviridae	unclassified Siphoviridae	Lactococcus phage fd13	complete genome	KC182545	KC182545.1	0	0	0	0	0	0	0	0	0	0	0	0	0	0	3289	0
Viruses	dsDNA viruses	Caudovirales	Siphoviridae	Sk1virus	Lactococcus phage LP0004b	complete genome	MF775688	MF775688.1	0	0	0	0	0	0	0	0	0	0	0	0	0	0	237	0
Viruses	dsDNA viruses	Caudovirales	Siphoviridae	Sk1virus	Lactococcus phage LP0004c	complete genome	MF775689	MF775689.1	0	0	0	0	0	0	0	0	0	0	0	0	0	0	237	0
Viruses	dsDNA viruses	Caudovirales	Siphoviridae	Sk1virus	Lactococcus phage LP0004d	complete genome	MF775690	MF775690.1	0	0	0	0	0	0	0	0	0	0	0	0	0	0	237	0
Viruses	dsDNA viruses	Caudovirales	Siphoviridae	Sk1virus	Lactococcus phage LP0109	complete genome	MF775691	MF775691.1	0	0	0	0	0	0	0	0	0	0	0	0	0	0	237	0
Viruses	dsDNA viruses	Caudovirales	Siphoviridae	Sk1virus	Lactococcus phage LP0202	complete genome	MF775692	MF775692.1	0	0	0	0	0	0	0	0	0	0	0	0	0	0	237	0
Viruses	dsDNA viruses	Caudovirales	Siphoviridae	Sk1virus	Lactococcus phage LP0304	complete genome	MF775695	MF775695.1	0	0	0	0	0	0	0	0	0	0	0	0	0	0	237	0
Viruses	dsDNA viruses	Caudovirales	Siphoviridae	Sk1virus	Lactococcus phage LP9104	complete genome	MF775670	MF775670.1	0	0	0	0	0	0	0	0	0	0	0	719	0	0	1579	0
Viruses	dsDNA viruses	Caudovirales	Siphoviridae	Sk1virus	Lactococcus phage LP9405a	complete genome	MF775679	MF775679.1	0	0	0	0	0	0	0	0	0	0	0	0	0	0	778	0
Viruses	dsDNA viruses	Caudovirales	Siphoviridae	Sk1virus	Lactococcus phage LP9609	complete genome	MF775682	MF775682.1	0	0	0	0	0	0	0	0	0	0	0	0	0	0	237	0
Viruses	dsDNA viruses	Caudovirales	Siphoviridae	Sk1virus	Lactococcus phage LP9701	complete genome	MF775683	MF775683.1	0	0	0	0	0	0	0	0	0	0	0	0	0	0	237	0
Viruses	dsDNA viruses	Caudovirales	Siphoviridae	Sk1virus	Lactococcus phage LP9801	complete genome	MF775684	MF775684.1	0	0	0	0	0	0	0	0	0	0	0	0	0	0	237	0
Viruses	dsDNA viruses	Caudovirales	Siphoviridae	Sk1virus	Lactococcus phage LP9903	complete genome	MF775685	MF775685.1	0	0	0	0	0	0	0	0	0	0	0	0	0	0	237	0
Viruses	dsDNA viruses	Caudovirales	Siphoviridae	C2virus	Lactococcus phage M6165	complete genome	NC_031044	NC_031044.1	0	0	0	0	0	0	0	212	0	0	0	0	0	0	0	0
Viruses	dsDNA viruses	Caudovirales	Siphoviridae	Sk1virus	Lactococcus phage P008	complete genome	NC_008363	NC_008363.1	0	0	0	0	0	0	0	0	0	0	0	0	0	0	651	0
Viruses	dsDNA viruses	Caudovirales	Siphoviridae	unclassified Siphoviridae	Lactococcus phage phi15	complete genome	KM091442	KM091442.1	0	0	0	0	0	0	0	0	0	0	0	0	0	0	1324	0
Viruses	dsDNA viruses	Caudovirales	Siphoviridae	unclassified Siphoviridae	Lactococcus phage phi93	complete genome	KM091443	KM091443.1	0	0	0	0	0	0	0	0	0	0	0	215	0	0	7506	0
Viruses	dsDNA viruses	Caudovirales	Siphoviridae	Sk1virus	Lactococcus phage SL4	complete genome	NC_028900	NC_028900.1	0	0	0	0	0	0	0	0	0	0	0	0	0	0	2521	0
Viruses	dsDNA viruses	Caudovirales	Siphoviridae	unclassified Siphoviridae	Lactococcus phage ul36	complete genome	NC_004066	NC_004066.1	676	0	0	0	0	0	0	0	0	0	0	0	0	0	0	0
Viruses	ssRNA negative-strand viruses	unclassified ssRNA negative-strand viruses	Arenaviridae	Mammarenavirus	Lassa virus strain Soromba-R segment S	complete sequence	KF478765	KF478765.1	551	0	183	0	0	0	0	0	391	0	0	0	0	0	0	0
Viruses	dsDNA viruses	Herpesvirales	Herpesviridae	Cytomegalovirus	Macacine betaherpesvirus 3 isolate 68.1.2_85A/85B/Rv3407	complete genome	MF468141	MF468141.1	0	0	0	0	0	0	0	0	0	0	193	0	0	0	0	0
Viruses	dsDNA viruses	Herpesvirales	Herpesviridae	Cytomegalovirus	Macacine betaherpesvirus 3 isolate 68.1.2_85B/ESAT6	complete genome	MF468142	MF468142.1	0	0	0	0	0	0	0	0	0	0	193	0	0	0	0	0
Viruses	dsDNA viruses	Herpesvirales	Herpesviridae	Cytomegalovirus	Macacine betaherpesvirus 3 isolate 68.1.2_RpfA/RpfC/RpfD	complete genome	MF468143	MF468143.1	0	0	0	0	0	0	0	0	0	0	193	0	0	0	0	0
Viruses	dsDNA viruses	Herpesvirales	Herpesviridae	Cytomegalovirus	Macacine betaherpesvirus 3 isolate 68.1.2_Rv1733c/Rv2626c	complete genome	MF468144	MF468144.1	0	0	0	0	0	0	0	0	0	0	193	0	0	0	0	0
Viruses	ssRNA positive-strand viruses	unclassified ssRNA positive-strand viruses	Tombusviridae	Gammacarmovirus	Melon necrotic spot virus isolate MNSV-Al	complete genome	DQ339157	DQ339157.1	0	0	3969	0	0	0	0	0	0	0	0	0	0	0	0	0
Viruses	dsDNA viruses	Caudovirales	Siphoviridae	unclassified Siphoviridae	Moraxella phage Mcat16	complete genome	KR093640	KR093640.1	52653	85744	19094	3651	3197	169227	8741	168	724545	40010	531958	22507	81537	51255	32176	3397
Viruses	dsDNA viruses	Caudovirales	Siphoviridae	unclassified Siphoviridae	Morganella phage IME1369_02	complete genome	KY653119	KY653119.1	543	0	0	0	0	0	0	0	0	0	0	0	0	0	0	0
Viruses	dsDNA viruses	unclassified dsDNA viruses	Polyomaviridae	unclassified Polyomaviridae	MW polyomavirus isolate HN104	complete genome	KC571705	KC571705.1	468	0	0	0	0	0	0	0	0	0	0	0	0	0	0	0
Viruses	dsDNA viruses	unclassified dsDNA viruses	Polyomaviridae	unclassified Polyomaviridae	MW polyomavirus isolate Y96	complete genome	KR338953	KR338953.1	2118	0	0	0	0	0	0	0	0	0	0	0	0	0	0	0
Viruses	dsRNA viruses	unclassified dsRNA viruses	Picobirnaviridae	Picobirnavirus	Otarine picobirnavirus isolate PF090206 segment 2	complete sequence	KU729762	KU729762.1	0	0	0	0	0	0	0	0	0	0	0	0	0	95	0	0
Viruses	dsRNA viruses	unclassified dsRNA viruses	Picobirnaviridae	Picobirnavirus	Otarine picobirnavirus isolate PF090302 segment 2	complete sequence	KU729763	KU729763.1	0	0	0	0	0	0	0	0	0	0	0	0	0	128	0	0
Viruses	dsDNA viruses	Caudovirales	Siphoviridae	unclassified Siphoviridae	Paenibacillus phage Dragolir	complete genome	MG727697	MG727697.1	0	0	0	135	0	0	0	0	0	0	0	0	0	0	0	0
Viruses	ssDNA viruses	unclassified ssDNA viruses	Microviridae	unclassified Microviridae	Parabacteroides phage YZ-2015a	complete genome	NC_029012	NC_029012.1	0	0	0	0	0	0	0	0	0	0	0	0	0	0	96845	0
Viruses	ssDNA viruses	unclassified ssDNA viruses	Microviridae	unclassified Microviridae	Parabacteroides phage YZ-2015b	complete genome	NC_029014	NC_029014.1	0	10339	0	0	478	735	0	0	0	0	0	0	0	0	0	0
Viruses	ssRNA positive-strand viruses	Tymovirales	Betaflexiviridae	Carlavirus	Passiflora latent carlavirus	complete genome	NC_008292	NC_008292.1	0	0	0	0	0	0	0	0	0	0	0	0	0	215	0	0
Viruses	dsDNA viruses	Caudovirales	Podoviridae	unclassified Podoviridae	Pectobacterium phage vB_PatP_CB4	complete genome	KY549659	KY549659.1	0	0	0	0	0	0	0	0	12545	0	0	0	0	0	0	0
Viruses	ssRNA positive-strand viruses	unclassified ssRNA positive-strand viruses	Virgaviridae	Tobamovirus	Pepper mild mottle virus isolate pMG	complete genome	KX063611	KX063611.1	0	0	0	0	0	375	0	0	0	378	0	0	0	0	0	0
Viruses	dsDNA viruses	Caudovirales	Siphoviridae	Lambdavirus	Phage cdtI DNA	complete genome	NC_009514	NC_009514.1	1672	0	0	0	0	0	0	0	0	0	0	0	0	0	0	0
Viruses	unclassified bacterial viruses	unclassified bacterial viruses	unclassified bacterial viruses	unclassified bacterial viruses	Phage Gifsy-2	complete genome	NC_010393	NC_010393.1	0	0	5438	0	0	0	0	0	0	0	0	0	0	0	0	0
Viruses	ssDNA viruses	unclassified ssDNA viruses	Microviridae	unclassified Microviridae	Poophage MBI-2016a genome assembly	chromosome: 1	LT986678	LT986678.1	0	0	0	0	0	0	0	0	0	137567	18986	8225025	1491	0	0	0
Viruses	ssDNA viruses	unclassified ssDNA viruses	Circoviridae	Circovirus	Porcine circovirus 2 isolate GRE-4	complete genome	DQ915588	DQ915588.1	0	0	1018	0	0	0	0	0	0	0	0	0	0	0	0	0
Viruses	ssDNA viruses	unclassified ssDNA viruses	Circoviridae	Circovirus	Porcine circovirus 2 isolate GX230	complete genome	KX929000	KX929000.1	0	0	473	0	0	0	0	0	0	0	0	0	0	0	0	0
Viruses	ssDNA viruses	unclassified ssDNA viruses	Circoviridae	Circovirus	Porcine circovirus 2 isolate H026	complete genome	KJ679446	KJ679446.1	480	0	0	0	0	0	0	0	0	0	0	0	0	0	0	0
Viruses	ssDNA viruses	unclassified ssDNA viruses	Circoviridae	Circovirus	Porcine circovirus 2 isolate Huanan-2	complete genome	EF421967	EF421967.1	0	0	421	0	0	0	0	0	0	0	0	0	0	0	0	0
Viruses	ssDNA viruses	unclassified ssDNA viruses	Circoviridae	Circovirus	Porcine circovirus 2 strain GD	complete genome	EF619037	EF619037.1	0	0	0	0	0	0	466	0	0	0	0	0	0	0	0	0
Viruses	ssDNA viruses	unclassified ssDNA viruses	Circoviridae	Circovirus	Porcine circovirus type 2 strain KSY-2 from Korea	complete genome	AF544024	AF544024.1	0	0	0	0	674	0	0	0	0	0	0	0	0	0	0	0
Viruses	ssDNA viruses	unclassified ssDNA viruses	Parvoviridae	Copiparvovirus	Porcine parvovirus 4	complete genome	NC_014665	NC_014665.1	562	0	0	0	0	0	0	0	0	0	0	0	0	0	0	0
Viruses	ssDNA viruses	unclassified ssDNA viruses	Parvoviridae	Protoparvovirus	Porcine parvovirus 5 isolate IA469 clone 1	complete genome	NC_023020	NC_023020.1	0	0	0	0	0	0	209	0	0	0	0	0	0	0	0	0
Viruses	ssDNA viruses	unclassified ssDNA viruses	Parvoviridae	Protoparvovirus	Porcine parvovirus isolate PPV2010	complete genome	JN872448	JN872448.1	0	0	0	0	440	0	164	0	0	0	0	0	0	0	0	0
Viruses	ssDNA viruses	unclassified ssDNA viruses	Parvoviridae	Protoparvovirus	Porcine parvovirus strain BQ	complete genome	EU790641	EU790641.1	0	0	0	0	0	0	164	0	0	0	0	0	0	0	0	0
Viruses	ssDNA viruses	unclassified ssDNA viruses	Parvoviridae	Protoparvovirus	Porcine parvovirus strain Nanjing200801	complete genome	FJ822038	FJ822038.1	0	0	0	0	0	0	164	0	0	0	0	0	0	0	0	0
Viruses	ssDNA viruses	unclassified ssDNA viruses	Parvoviridae	Protoparvovirus	Porcine parvovirus strain SR-1	complete genome	DQ675456	DQ675456.1	382	0	0	0	0	0	164	0	0	0	0	0	0	0	0	0
Viruses	ssDNA viruses	unclassified ssDNA viruses	Parvoviridae	Protoparvovirus	Porcine parvovirus strain TJ	complete genome	KX233726	KX233726.1	0	0	0	0	0	0	164	0	0	0	0	0	0	0	0	0
Viruses	dsDNA viruses	Caudovirales	Siphoviridae	Pa6virus	Propionibacterium phage ATCC29399B_C	complete genome	NC_018851	NC_018851.1	0	131	0	0	0	0	0	0	0	0	0	0	0	0	0	0
Viruses	dsDNA viruses	Caudovirales	Siphoviridae	Pa6virus	Propionibacterium phage ATCC29399B_T	complete genome	NC_018847	NC_018847.1	0	0	0	0	0	0	0	0	0	0	0	0	0	0	408	0
Viruses	dsDNA viruses	Caudovirales	Siphoviridae	Pa6virus	Propionibacterium phage BruceLethal	complete genome	NC_031084	NC_031084.1	0	0	111	0	0	0	0	0	0	0	0	0	0	0	0	0
Viruses	dsDNA viruses	Caudovirales	Siphoviridae	Pa6virus	Propionibacterium phage Keiki	complete genome	KR337649	KR337649.1	0	0	0	0	0	0	0	0	0	0	0	0	0	0	0	340
Viruses	dsDNA viruses	Caudovirales	Siphoviridae	Pa6virus	Propionibacterium phage Leviosa	complete genome	MF919515	MF919515.1	0	0	0	0	0	0	187	0	0	0	0	0	0	0	0	0
Viruses	dsDNA viruses	Caudovirales	Siphoviridae	Pa6virus	Propionibacterium phage LilBandit	complete genome	MF919516	MF919516.1	0	0	0	0	0	0	0	0	0	0	0	209	0	0	0	0
Viruses	dsDNA viruses	Caudovirales	Siphoviridae	Pa6virus	Propionibacterium phage MEAK	complete genome	MF919522	MF919522.1	0	0	122	0	0	0	0	0	0	0	0	0	0	0	0	195
Viruses	dsDNA viruses	Caudovirales	Siphoviridae	Pa6virus	Propionibacterium phage Moyashi	complete genome	NC_031003	NC_031003.1	0	0	0	0	0	0	0	0	0	0	0	0	0	0	0	187
Viruses	dsDNA viruses	Caudovirales	Siphoviridae	Pa6virus	Propionibacterium phage Ouroboros	complete genome	NC_027630	NC_027630.1	0	0	487	0	0	323	0	0	0	0	0	0	1422	0	0	198
Viruses	dsDNA viruses	Caudovirales	Siphoviridae	Pa6virus	Propionibacterium phage P1.1	complete genome	NC_018842	NC_018842.1	0	131	0	0	0	0	0	0	0	0	0	231	0	0	0	0
Viruses	dsDNA viruses	Caudovirales	Siphoviridae	Pa6virus	Propionibacterium phage P100_1	complete genome	NC_018840	NC_018840.1	0	0	0	0	0	161	0	0	0	0	0	0	0	0	0	0
Viruses	dsDNA viruses	Caudovirales	Siphoviridae	Pa6virus	Propionibacterium phage P100_A	complete genome	NC_018838	NC_018838.1	0	0	0	0	0	161	0	0	0	0	0	0	0	0	0	0
Viruses	dsDNA viruses	Caudovirales	Siphoviridae	Pa6virus	Propionibacterium phage P100D	complete genome	NC_018852	NC_018852.1	0	131	145	0	0	0	0	0	0	0	0	231	0	0	0	0
Viruses	dsDNA viruses	Caudovirales	Siphoviridae	Pa6virus	Propionibacterium phage P101A	complete genome	NC_018841	NC_018841.1	0	131	0	0	0	0	0	0	0	0	0	0	0	0	0	183
Viruses	dsDNA viruses	Caudovirales	Siphoviridae	Pa6virus	Propionibacterium phage P104A	complete genome	NC_018845	NC_018845.1	0	0	0	0	0	0	0	0	0	0	0	186	0	0	0	0
Viruses	dsDNA viruses	Caudovirales	Siphoviridae	Pa6virus	Propionibacterium phage P105	complete genome	NC_018849	NC_018849.1	0	131	0	0	0	0	0	0	0	0	0	0	0	0	0	0
Viruses	dsDNA viruses	Caudovirales	Siphoviridae	Pa6virus	Propionibacterium phage P14.4	complete genome	NC_018839	NC_018839.1	0	131	0	0	0	161	0	0	0	0	0	0	0	0	0	426
Viruses	dsDNA viruses	Caudovirales	Siphoviridae	Pa6virus	Propionibacterium phage P9.1	complete genome	NC_018834	NC_018834.1	0	131	0	0	0	161	0	0	0	0	0	0	0	0	0	0
Viruses	dsDNA viruses	Caudovirales	Siphoviridae	Pa6virus	Propionibacterium phage PA1-14	complete genome	NC_028694	NC_028694.1	0	0	126	0	0	0	0	0	0	0	0	0	0	0	0	153
Viruses	dsDNA viruses	Caudovirales	Siphoviridae	Pa6virus	Propionibacterium phage pa29399-1-D_1	complete genome	MG820635	MG820635.1	0	0	0	0	0	0	174	0	0	0	0	0	0	0	0	0
Viruses	dsDNA viruses	Caudovirales	Siphoviridae	Pa6virus	Propionibacterium phage pa310	complete genome	MG820632	MG820632.1	0	0	0	0	0	0	0	672	0	0	0	0	0	0	0	0
Viruses	dsDNA viruses	Caudovirales	Siphoviridae	Pa6virus	Propionibacterium phage PA6	complete genome	NC_009541	NC_009541.1	0	0	143	0	0	0	0	0	0	0	0	0	0	0	0	0
Viruses	dsDNA viruses	Caudovirales	Siphoviridae	Pa6virus	Propionibacterium phage pa63	complete genome	MG820637	MG820637.1	0	0	0	0	0	0	0	0	0	0	0	0	0	0	0	200
Viruses	dsDNA viruses	Caudovirales	Siphoviridae	Pa6virus	Propionibacterium phage pa9-6919-4	complete genome	MG820639	MG820639.1	0	0	148	0	0	0	0	0	0	0	0	0	0	0	0	0
Viruses	dsDNA viruses	Caudovirales	Siphoviridae	Pa6virus	Propionibacterium phage PAC1	complete genome	KR902978	KR902978.1	0	0	0	0	0	0	182	0	0	0	0	0	0	0	0	0
Viruses	dsDNA viruses	Caudovirales	Siphoviridae	Pa6virus	Propionibacterium phage PAC10	complete genome	KR902987	KR902987.1	0	0	0	0	0	0	182	0	0	0	0	0	0	0	0	0
Viruses	dsDNA viruses	Caudovirales	Siphoviridae	Pa6virus	Propionibacterium phage PAC3	complete genome	KR902980	KR902980.1	0	0	0	0	0	0	182	0	0	0	0	0	0	0	0	0
Viruses	dsDNA viruses	Caudovirales	Siphoviridae	Pa6virus	Propionibacterium phage PAC4	complete genome	KR902981	KR902981.1	0	0	0	0	0	0	182	0	0	0	0	0	0	0	0	0
Viruses	dsDNA viruses	Caudovirales	Siphoviridae	Pa6virus	Propionibacterium phage PAC6	complete genome	KR902983	KR902983.1	0	0	0	0	0	0	182	0	0	0	0	0	0	0	0	0
Viruses	dsDNA viruses	Caudovirales	Siphoviridae	Pa6virus	Propionibacterium phage PAC9	complete genome	KR902986	KR902986.1	0	0	0	0	0	0	182	0	0	0	0	0	0	0	0	0
Viruses	dsDNA viruses	Caudovirales	Siphoviridae	Pa6virus	Propionibacterium phage PacnesP1	complete genome	KY926792	KY926792.1	0	0	715	0	0	0	187	0	0	0	0	0	0	0	0	0
Viruses	dsDNA viruses	Caudovirales	Siphoviridae	Pa6virus	Propionibacterium phage PAD20 endogenous virus	complete genome	NC_015454	NC_015454.1	448	0	0	0	0	161	0	0	0	0	0	0	0	0	0	153
Viruses	dsDNA viruses	Caudovirales	Siphoviridae	Pa6virus	Propionibacterium phage PAS50 endogenous virus	complete genome	NC_015453	NC_015453.1	0	131	0	0	0	0	0	0	0	0	0	0	0	0	0	153
Viruses	dsDNA viruses	Caudovirales	Siphoviridae	Pa6virus	Propionibacterium phage PHL060L00	complete genome	NC_022338	NC_022338.1	0	0	0	0	0	0	0	0	0	0	0	0	0	0	0	183
Viruses	dsDNA viruses	Caudovirales	Siphoviridae	Pa6virus	Propionibacterium phage PHL064M01	complete genome	KJ578763	KJ578763.1	0	0	0	0	0	636	193	0	0	0	0	0	0	0	0	0
Viruses	dsDNA viruses	Caudovirales	Siphoviridae	Pa6virus	Propionibacterium phage PHL067M09	complete genome	KJ578766	KJ578766.1	0	0	0	0	0	0	0	0	0	0	0	0	386	0	0	0
Viruses	dsDNA viruses	Caudovirales	Siphoviridae	Pa6virus	Propionibacterium phage PHL070N00	complete genome	NC_027333	NC_027333.1	0	0	0	0	0	0	0	0	0	0	0	0	426	0	0	191
Viruses	dsDNA viruses	Caudovirales	Siphoviridae	Pa6virus	Propionibacterium phage PHL071N05	complete genome	NC_022337	NC_022337.1	0	131	0	0	0	161	0	0	0	0	0	0	0	0	0	189
Viruses	dsDNA viruses	Caudovirales	Siphoviridae	Pa6virus	Propionibacterium phage PHL085N00	complete genome	NC_027361	NC_027361.1	0	0	0	0	0	0	404	0	0	0	0	209	0	0	0	0
Viruses	dsDNA viruses	Caudovirales	Siphoviridae	Pa6virus	Propionibacterium phage PHL092M00	complete genome	NC_027385	NC_027385.1	0	0	158	0	0	238	0	0	0	0	0	0	0	0	0	0
Viruses	dsDNA viruses	Caudovirales	Siphoviridae	Pa6virus	Propionibacterium phage PHL111M01	complete genome	NC_022342	NC_022342.1	0	0	143	0	0	0	0	0	0	0	0	0	0	0	0	0
Viruses	dsDNA viruses	Caudovirales	Siphoviridae	Pa6virus	Propionibacterium phage PHL113M01	complete genome	NC_022341	NC_022341.1	0	131	0	0	0	161	0	0	0	0	0	0	0	0	0	0
Viruses	dsDNA viruses	Caudovirales	Siphoviridae	Pa6virus	Propionibacterium phage PHL114N00	complete genome	KJ578775	KJ578775.1	0	0	0	0	0	161	0	0	0	0	0	0	0	0	0	0
Viruses	dsDNA viruses	Caudovirales	Siphoviridae	Pa6virus	Propionibacterium phage PHL116M10	complete genome	KJ578777	KJ578777.1	0	0	0	0	0	0	645	0	0	0	0	0	878	0	0	0
Viruses	dsDNA viruses	Caudovirales	Siphoviridae	Pa6virus	Propionibacterium phage PHL132N00	complete genome	NC_027367	NC_027367.1	0	0	0	0	0	0	0	0	0	0	0	0	0	0	0	142
Viruses	dsDNA viruses	Caudovirales	Siphoviridae	Pa6virus	Propionibacterium phage PHL141N00	complete genome	NC_027389	NC_027389.1	0	0	0	0	0	161	0	0	0	0	0	0	0	0	0	0
Viruses	dsDNA viruses	Caudovirales	Siphoviridae	Pa6virus	Propionibacterium phage PHL179M00	complete genome	NC_027370	NC_027370.1	0	0	0	0	0	161	0	0	0	0	0	0	0	0	0	0
Viruses	dsDNA viruses	Caudovirales	Siphoviridae	Pa6virus	Propionibacterium phage SKKY	complete genome	NC_027624	NC_027624.1	0	0	0	0	0	0	0	0	0	0	0	0	0	0	0	209
Viruses	dsDNA viruses	Caudovirales	Siphoviridae	Pa6virus	Propionibacterium phage Stormborn	complete genome	NC_027622	NC_027622.1	0	0	0	0	0	0	0	0	0	0	0	0	0	0	0	200
Viruses	dsDNA viruses	Caudovirales	Siphoviridae	unclassified Nonanavirus	Proteus phage VB_PmiS-Isfahan	complete genome	KY742649	KY742649.2	0	412	0	0	0	194	0	0	606	1405	0	808	1046	0	0	0
Viruses	dsDNA viruses	Caudovirales	Myoviridae	unclassified Myoviridae	Pseudomonas phage PaBG	complete genome	NC_022096	NC_022096.1	0	0	97	0	0	0	0	0	0	0	0	0	0	0	0	0
Viruses	dsDNA viruses	Caudovirales	Podoviridae	T7virus	Pseudomonas phage Phi-S1	complete genome	NC_021062	NC_021062.1	5162	0	0	0	0	0	0	0	0	0	0	0	0	0	0	0
Viruses	dsDNA viruses	Caudovirales	Siphoviridae	unclassified Siphoviridae	Pseudomonas phage phiAH14a	complete genome	KU708004	KU708004.1	0	0	0	0	0	0	0	0	0	0	158	0	0	0	0	0
Viruses	dsDNA viruses	Caudovirales	Myoviridae	unclassified Myoviridae	Pseudomonas phage VCM genome assembly VCM	chromosome : 1	NC_029065	NC_029065.1	0	0	0	0	0	0	0	0	0	0	0	0	0	0	0	197
Viruses	ssRNA positive-strand viruses	Picornavirales	Picornaviridae	Enterovirus	Rhinovirus A strain RV-A21/environment/UF-1/2014	complete genome	MF043119	MF043119.1	0	463	0	0	0	0	0	0	0	0	0	0	0	0	0	0
Viruses	ssDNA viruses	unclassified ssDNA viruses	Microviridae	Phix174microvirus	Salmonella phage alphaalpha	complete genome	KY653237	KY653237.1	0	0	0	0	0	0	226	0	0	0	0	0	0	0	0	0
Viruses	dsDNA viruses	Caudovirales	Podoviridae	P22virus	Salmonella phage epsilon34	complete genome	NC_011976	NC_011976.1	0	0	0	0	0	0	0	0	0	0	0	0	0	0	282	0
Viruses	unclassified bacterial viruses	unclassified bacterial viruses	unclassified bacterial viruses	unclassified bacterial viruses	Salmonella phage Fels-1	complete genome	NC_010391	NC_010391.1	0	0	466	0	0	0	0	0	0	0	0	0	0	0	0	0
Viruses	dsDNA viruses	Caudovirales	Podoviridae	N4virus	Salmonella phage FSL SP-058	complete genome	NC_021772	NC_021772.1	0	0	0	277	0	0	0	0	0	0	0	0	0	0	0	0
Viruses	dsDNA viruses	Caudovirales	Podoviridae	unclassified Podoviridae	Salmonella phage FSL SP-076	complete genome	NC_021782	NC_021782.1	0	0	0	277	0	0	0	0	0	0	0	0	0	0	0	0
Viruses	dsDNA viruses	Caudovirales	Myoviridae	unclassified Myoviridae	Salmonella phage SEN34	complete genome	NC_028699	NC_028699.1	0	0	443	0	0	0	0	0	0	0	0	0	0	0	0	0
Viruses	dsDNA viruses	Caudovirales	Siphoviridae	unclassified Siphoviridae	Salmonella phage SPN9CC	complete genome	NC_017985	NC_017985.1	631	0	0	0	0	0	0	0	0	0	0	0	0	0	0	0
Viruses	dsDNA viruses	Caudovirales	Siphoviridae	unclassified Siphoviridae	Salmonella phage SSU5	complete genome	NC_018843	NC_018843.1	32026	0	0	0	0	0	295	0	0	0	0	0	0	0	0	0
Viruses	dsDNA viruses	Caudovirales	Podoviridae	P22virus	Salmonella phage ST160	complete genome	NC_014900	NC_014900.1	0	0	0	0	0	0	0	466	0	0	0	0	0	0	0	0
Viruses	ssRNA positive-strand viruses	Tymovirales	Betaflexiviridae	Carlavirus	Shallot latent virus isolate MS/SW/Aus2	complete genome	HQ258896	HQ258896.2	0	0	0	0	0	205	0	0	0	0	0	0	0	0	0	0
Viruses	dsDNA viruses	Caudovirales	Myoviridae	T4virus	Shigella phage Sf23	complete genome	MF158046	MF158046.1	0	0	0	95	0	0	0	0	0	0	0	0	0	0	0	0
Viruses	dsDNA viruses	Caudovirales	Myoviridae	unclassified Myoviridae	Shigella phage SfII	complete genome	NC_021857	NC_021857.1	0	0	0	0	0	0	0	0	0	0	0	0	197	0	0	0
Viruses	dsDNA viruses	Caudovirales	Myoviridae	unclassified Myoviridae	Shigella phage SfIV	complete genome	NC_022749	NC_022749.1	0	0	724	159	0	0	0	0	161	0	0	0	149	0	0	0
Viruses	dsDNA viruses	Caudovirales	Siphoviridae	unclassified Siphoviridae	Siphoviridae environmental samples clone NHS-Seq1	complete sequence	MH029512	MH029512.1	0	264	0	0	0	0	0	0	0	0	0	245	0	0	0	0
Viruses	dsDNA viruses	Caudovirales	Siphoviridae	Triavirus	Staphylococcus phage phiSLT	complete genome	NC_002661	NC_002661.2	591	0	0	0	0	0	0	0	0	0	0	0	0	0	0	0
Viruses	dsDNA viruses	Caudovirales	Myoviridae	T4virus	Stenotrophomonas phage IME-SM1	complete genome	KR560069	KR560069.1	0	0	0	0	0	0	0	0	0	0	0	0	0	89	0	0
Viruses	ssRNA positive-strand viruses	Tymovirales	Alphaflexiviridae	Potexvirus	Strawberry mild yellow edge virus isolate AB41-02	complete genome	KR350471	KR350471.1	0	0	0	0	0	0	0	0	260	0	0	0	0	0	0	0
Viruses	dsDNA viruses	Caudovirales	Siphoviridae	Sfi21dt1virus	Streptococcus phage 16B8	complete genome	MF580763	MF580763.1	0	0	0	0	0	0	0	0	0	0	0	0	0	0	264	0
Viruses	dsDNA viruses	Caudovirales	Siphoviridae	Sfi21dt1virus	Streptococcus phage 31B4	complete genome	MF580764	MF580764.1	0	0	0	0	0	0	0	0	0	0	0	0	0	0	264	0
Viruses	dsDNA viruses	Caudovirales	Siphoviridae	Sfi21dt1virus	Streptococcus phage 7A5	complete genome	MF580759	MF580759.1	0	0	0	0	0	0	0	0	0	0	0	0	0	0	264	0
Viruses	dsDNA viruses	Caudovirales	Siphoviridae	Sfi21dt1virus	Streptococcus phage 7T	complete genome	MF580760	MF580760.1	0	0	0	0	0	0	0	0	0	0	0	0	0	0	264	0
Viruses	dsDNA viruses	Caudovirales	Siphoviridae	Sfi21dt1virus	Streptococcus phage A0	complete genome	MF580765	MF580765.1	0	0	0	0	0	0	0	0	0	0	0	0	0	0	264	0
Viruses	dsDNA viruses	Caudovirales	unclassified Caudovirales	unclassified Caudovirales	Streptococcus phage IPP18	complete genome	KY065459	KY065459.1	0	0	0	0	0	0	0	319	0	0	0	0	0	0	0	0
Viruses	dsDNA viruses	Caudovirales	Siphoviridae	unclassified Siphoviridae	Streptococcus phage IPP61	complete genome	KY065497	KY065497.1	0	0	0	962	0	0	0	0	0	0	0	0	0	0	0	420
Viruses	dsDNA viruses	Caudovirales	Siphoviridae	unclassified Siphoviridae	Streptococcus phage IPP68	complete genome	KY065504	KY065504.1	458	0	0	0	0	0	0	0	0	0	0	0	0	0	0	0
Viruses	dsDNA viruses	Caudovirales	Siphoviridae	Sfi11virus	Streptococcus phage O1205	complete genome	NC_004303	NC_004303.1	0	0	0	0	0	0	0	0	722	0	0	0	0	0	0	0
Viruses	dsDNA viruses	Caudovirales	Siphoviridae	unclassified Siphoviridae	Streptococcus phage P0095	complete genome	KY705255	KY705255.1	0	0	0	0	0	0	0	0	0	0	0	0	0	0	1253	0
Viruses	dsDNA viruses	Caudovirales	Siphoviridae	Sfi21dt1virus	Streptococcus phage P3681	complete genome	KY705256	KY705256.1	0	0	0	0	0	0	0	0	0	0	0	0	0	0	264	0
Viruses	dsDNA viruses	Caudovirales	unclassified Caudovirales	unclassified Caudovirales	Streptococcus phage phiJH1301-2	complete genome	KX077896	KX077896.1	1267	0	0	1142	0	848	0	0	0	0	0	0	0	0	0	794
Viruses	unclassified bacterial viruses	unclassified bacterial viruses	unclassified bacterial viruses	unclassified bacterial viruses	Streptococcus phage phiNJ3	complete genome	KT336320	KT336320.1	1109	0	890	1523	0	924	268	168	0	0	0	7099	790	0	4538	5456
Viruses	unclassified bacterial viruses	unclassified bacterial viruses	unclassified bacterial viruses	unclassified bacterial viruses	Streptococcus phage phiSC070807	complete genome	KT336321	KT336321.1	0	0	0	179	0	0	0	465	0	0	0	0	292	237	0	2312
Viruses	dsDNA viruses	Caudovirales	Siphoviridae	unclassified Siphoviridae	Streptococcus phage SM1	complete genome	NC_004996	NC_004996.1	443	0	0	0	0	0	0	0	850	0	0	0	0	0	0	0
Viruses	dsDNA viruses	Caudovirales	Siphoviridae	unclassified Siphoviridae	Streptococcus phage SpSL1	complete genome	NC_027396	NC_027396.1	0	0	0	0	0	0	0	0	0	0	0	356	0	0	0	0
Viruses	dsDNA viruses	Caudovirales	Siphoviridae	unclassified Siphoviridae	Streptococcus phage YMC-2011	complete genome	NC_018285	NC_018285.1	0	0	0	0	0	0	0	0	0	0	0	0	0	0	227	0
Viruses	dsDNA viruses	Caudovirales	Siphoviridae	unclassified Siphoviridae	Streptococcus virus MS1	complete genome	KY629621	KY629621.2	0	588	0	0	0	0	0	0	0	0	0	0	0	0	0	0
Viruses	dsDNA viruses	Caudovirales	Siphoviridae	R4virus	Streptomyces phage Omar	complete genome	MG593802	MG593802.1	0	2661	0	0	0	0	0	0	1200	489	10983	0	1007	0	0	0
Viruses	dsDNA viruses	Caudovirales	Podoviridae	Nona33virus	Stx converting phage vB_EcoS_P22	complete genome	KU238069	KU238069.1	0	0	0	190	0	0	0	0	0	0	0	0	0	0	0	0
Viruses	dsDNA viruses	Caudovirales	Podoviridae	Nona33virus	Stx converting phage vB_EcoS_P27	complete genome	KU238067	KU238067.1	0	0	0	190	0	0	0	0	0	0	0	0	0	0	0	0
Viruses	dsDNA viruses	Caudovirales	Podoviridae	Nona33virus	Stx converting phage vB_EcoS_P32	complete genome	KU238068	KU238068.1	0	0	0	190	0	0	0	0	0	0	0	0	0	0	0	0
Viruses	dsDNA viruses	Caudovirales	Podoviridae	Nona33virus	Stx1 converting phage AU6Stx1	complete genome	KU977420	KU977420.1	0	0	0	190	0	0	0	0	0	0	0	0	0	0	0	0
Viruses	dsDNA viruses	Caudovirales	Siphoviridae	unclassified Siphoviridae	Stx2-converting phage 1717	complete prophage genome	NC_011357	NC_011357.1	0	0	0	0	0	0	0	0	0	0	0	2660	0	0	0	0
Viruses	dsDNA viruses	Caudovirales	Podoviridae	Nona33virus	Stx2-converting phage 86	complete genome	NC_008464	NC_008464.1	0	0	0	190	0	0	0	0	0	0	0	0	0	0	0	0
Viruses	dsDNA viruses	Caudovirales	Podoviridae	Nona33virus	Stx2 converting phage vB_EcoP_24B	complete genome	NC_027984	NC_027984.1	0	0	0	190	0	0	0	0	0	0	0	0	0	0	0	0
Viruses	unclassified bacterial viruses	unclassified bacterial viruses	unclassified bacterial viruses	unclassified bacterial viruses	Synechococcus phage S-CAM3 isolate 0808SB25	complete genome	KU686197	KU686197.1	0	0	0	0	0	0	0	0	0	0	0	0	190	0	0	131
Viruses	unclassified bacterial viruses	unclassified bacterial viruses	unclassified bacterial viruses	unclassified bacterial viruses	Synechococcus phage S-CAM3 isolate 0910TB04	complete genome	KU686198	KU686198.1	0	0	0	0	0	0	0	0	0	0	0	0	190	0	0	131
Viruses	unclassified bacterial viruses	unclassified bacterial viruses	unclassified bacterial viruses	unclassified bacterial viruses	Synechococcus phage S-CAM3 isolate 1010CC42	complete genome	NC_031906	NC_031906.1	0	0	0	0	0	0	0	0	0	0	0	0	190	0	0	131
Viruses	dsDNA viruses	Caudovirales	Myoviridae	unclassified Myoviridae	Synechococcus phage S-H35	complete genome	KY945241	KY945241.1	0	0	0	0	0	0	0	0	0	0	0	0	0	142	0	0
Viruses	dsDNA viruses	Caudovirales	Myoviridae	unclassified Myoviridae	Synechococcus phage S-SM1	complete genome	NC_015282	NC_015282.1	0	0	0	0	0	0	0	0	0	0	0	0	0	131	0	0
Viruses	ssDNA viruses	unclassified ssDNA viruses	Anelloviridae	unclassified Anelloviridae	TTV-like mini virus isolate TTMV_LY1	complete genome	NC_020498	NC_020498.1	0	0	0	0	0	0	0	0	917	0	0	0	0	0	0	0
Viruses	unclassified bacterial viruses	unclassified bacterial viruses	unclassified bacterial viruses	unclassified bacterial viruses	Uncultured crAssphage	complete genome	NC_024711	NC_024711.1	0	443	22969172	0	3446	9771	9021844	52161196	2596	4555	0	730	786	2651933	4733309	944
Viruses	unclassified bacterial viruses	unclassified bacterial viruses	unclassified bacterial viruses	unclassified bacterial viruses	Uncultured Mediterranean phage uvDeep-CGR2-KM23-C246	complete genome	KT997866	KT997866.1	0	0	0	0	0	0	0	0	0	0	0	0	168	0	0	0
Viruses	unclassified bacterial viruses	unclassified bacterial viruses	unclassified bacterial viruses	unclassified bacterial viruses	UNVERIFIED: Campylobacter phage A18a	complete genome	MG065686	MG065686.1	0	485	1415	12685	865	2707	0	0	2595	153	0	344	1496	0	0	186
Viruses	unclassified bacterial viruses	unclassified bacterial viruses	unclassified bacterial viruses	unclassified bacterial viruses	UNVERIFIED: Campylobacter phage B14	complete genome	MG065683	MG065683.1	0	0	0	1241	0	811	0	0	0	0	0	0	0	0	0	0
Viruses	dsDNA viruses	unclassified dsDNA viruses	Poxviridae	Vaccinia virus	Vaccinia virus GLV-1h68	complete genome	EU410304	EU410304.1	0	0	0	120	0	0	0	0	0	0	0	0	0	0	0	0
Viruses	dsDNA viruses	unclassified dsDNA viruses	Partitiviridae	Alphapartitivirus	White clover cryptic virus 1 RNA1	complete genome	NC_006275	NC_006275.1	0	0	0	0	0	0	0	126	0	0	0	0	0	0	0	0
Viruses	ssRNA positive-strand viruses	unclassified ssRNA positive-strand viruses	Flaviviridae	Flavivirus	Zika virus isolate Pf13/251013-18	complete genome	KY766069	KY766069.1	0	4718	1865	0	0	0	116	0	0	321	142	0	197	0	0	242
