# Supplementary material for: The intestinal virome in children with cystic fibrosis differs from healthy controls
Source: PLoS One. 2020 May 22;15(5):e0233557. doi: 10.1371/journal.pone.0233557 (PMC7244107; doi:10.1371/journal.pone.0233557)
Supplement: S4 Data — (CSV) [file pone.0233557.s014.csv]

sample	Group	contig_id	protein_id	start	stop	kegg	KEGG_description	cog	COG_description	pfam	tigrfam
CF6	CF	Vir02_ctg_1517-circular-cat_1	Vir02_ctg_1517-circular-cat_1_1	1	399	NA	unknown function	NA	unknown function	PF09675.9	TIGR02763
CF6	CF	Vir02_ctg_1517-circular-cat_1	Vir02_ctg_1517-circular-cat_1_2	507	815	NA	unknown function	NA	unknown function	NA	NA
CF6	CF	Vir02_ctg_1517-circular-cat_1	Vir02_ctg_1517-circular-cat_1_3	766	1005	NA	unknown function	NA	unknown function	NA	NA
CF6	CF	Vir02_ctg_1517-circular-cat_1	Vir02_ctg_1517-circular-cat_1_4	1036	1947	NA	unknown function	NA	unknown function	NA	NA
CF6	CF	Vir02_ctg_1517-circular-cat_1	Vir02_ctg_1517-circular-cat_1_5	2097	2336	NA	unknown function	NA	unknown function	NA	NA
CF6	CF	Vir02_ctg_1517-circular-cat_1	Vir02_ctg_1517-circular-cat_1_6	2341	3069	NA	unknown function	NA	unknown function	NA	NA
CF6	CF	Vir02_ctg_1517-circular-cat_1	Vir02_ctg_1517-circular-cat_1_7	3084	4745	NA	unknown function	NA	unknown function	PF02305.16	NA
CF6	CF	Vir02_ctg_1517-circular-cat_1	Vir02_ctg_1517-circular-cat_1_8	4862	4951	NA	unknown function	NA	unknown function	NA	NA
CF6	CF	Vir02_ctg_3080-cat_2	Vir02_ctg_3080-cat_2_1	2	1057	K00558	DNA (cytosine-5)-methyltransferase 1 [EC:2.1.1.37]	COG0270	Site-specific DNA-cytosine methylase	PF00145.16	TIGR00675
CF6	CF	Vir02_ctg_3080-cat_2	Vir02_ctg_3080-cat_2_2	1063	1482	NA	unknown function	NA	unknown function	NA	NA
CF6	CF	Vir02_ctg_3080-cat_2	Vir02_ctg_3080-cat_2_3	1421	2032	NA	unknown function	NA	unknown function	NA	NA
CF6	CF	Vir02_ctg_3080-cat_2	Vir02_ctg_3080-cat_2_4	2004	2714	NA	unknown function	COG0177	Endonuclease III	PF09674.9	TIGR02757
CF6	CF	Vir02_ctg_3080-cat_2	Vir02_ctg_3080-cat_2_5	2723	3058	NA	unknown function	NA	unknown function	NA	NA
CF6	CF	Vir02_ctg_3479-cat_2	Vir02_ctg_3479-cat_2_1	1	2529	NA	unknown function	COG3941	Phage tail tape-measure protein, controls tail length	NA	NA
CF6	CF	Vir02_ctg_3479-cat_2	Vir02_ctg_3479-cat_2_10	6855	7253	NA	unknown function	NA	unknown function	NA	NA
CF6	CF	Vir02_ctg_3479-cat_2	Vir02_ctg_3479-cat_2_11	7290	7913	NA	unknown function	NA	unknown function	NA	NA
CF6	CF	Vir02_ctg_3479-cat_2	Vir02_ctg_3479-cat_2_2	2547	2717	NA	unknown function	NA	unknown function	NA	NA
CF6	CF	Vir02_ctg_3479-cat_2	Vir02_ctg_3479-cat_2_3	2831	3289	NA	unknown function	NA	unknown function	NA	NA
CF6	CF	Vir02_ctg_3479-cat_2	Vir02_ctg_3479-cat_2_4	3391	3954	NA	unknown function	NA	unknown function	NA	NA
CF6	CF	Vir02_ctg_3479-cat_2	Vir02_ctg_3479-cat_2_5	3978	4370	NA	unknown function	NA	unknown function	NA	NA
CF6	CF	Vir02_ctg_3479-cat_2	Vir02_ctg_3479-cat_2_6	4370	4900	NA	unknown function	NA	unknown function	NA	NA
CF6	CF	Vir02_ctg_3479-cat_2	Vir02_ctg_3479-cat_2_7	4904	5227	NA	unknown function	NA	unknown function	NA	NA
CF6	CF	Vir02_ctg_3479-cat_2	Vir02_ctg_3479-cat_2_8	5230	5604	NA	unknown function	NA	unknown function	NA	NA
CF6	CF	Vir02_ctg_3479-cat_2	Vir02_ctg_3479-cat_2_9	5624	6817	NA	unknown function	NA	unknown function	NA	NA
CF6	CF	Vir02_ctg_647-cat_2	Vir02_ctg_647-cat_2_1	115	366	NA	unknown function	NA	unknown function	NA	NA
CF6	CF	Vir02_ctg_647-cat_2	Vir02_ctg_647-cat_2_10	3437	3649	NA	unknown function	NA	unknown function	NA	NA
CF6	CF	Vir02_ctg_647-cat_2	Vir02_ctg_647-cat_2_11	3646	4989	NA	unknown function	NA	unknown function	NA	NA
CF6	CF	Vir02_ctg_647-cat_2	Vir02_ctg_647-cat_2_12	4997	5725	NA	unknown function	NA	unknown function	NA	NA
CF6	CF	Vir02_ctg_647-cat_2	Vir02_ctg_647-cat_2_13	5712	6566	NA	unknown function	COG3935	DNA replication protein DnaD	NA	NA
CF6	CF	Vir02_ctg_647-cat_2	Vir02_ctg_647-cat_2_14	6568	7524	NA	unknown function	NA	unknown function	NA	NA
CF6	CF	Vir02_ctg_647-cat_2	Vir02_ctg_647-cat_2_15	7521	8075	NA	unknown function	NA	unknown function	NA	NA
CF6	CF	Vir02_ctg_647-cat_2	Vir02_ctg_647-cat_2_16	8114	8323	NA	unknown function	NA	unknown function	NA	NA
CF6	CF	Vir02_ctg_647-cat_2	Vir02_ctg_647-cat_2_17	8325	8516	NA	unknown function	NA	unknown function	NA	NA
CF6	CF	Vir02_ctg_647-cat_2	Vir02_ctg_647-cat_2_18	8624	8827	NA	unknown function	NA	unknown function	NA	NA
CF6	CF	Vir02_ctg_647-cat_2	Vir02_ctg_647-cat_2_19	8820	9002	NA	unknown function	NA	unknown function	NA	NA
CF6	CF	Vir02_ctg_647-cat_2	Vir02_ctg_647-cat_2_2	411	797	NA	unknown function	NA	unknown function	PF12989.6	NA
CF6	CF	Vir02_ctg_647-cat_2	Vir02_ctg_647-cat_2_20	9045	10487	NA	unknown function	NA	unknown function	PF13476.5	NA
CF6	CF	Vir02_ctg_647-cat_2	Vir02_ctg_647-cat_2_21	10532	11680	NA	unknown function	COG0177	Endonuclease III	PF09674.9	TIGR02757
CF6	CF	Vir02_ctg_647-cat_2	Vir02_ctg_647-cat_2_22	11637	12068	NA	unknown function	NA	unknown function	NA	NA
CF6	CF	Vir02_ctg_647-cat_2	Vir02_ctg_647-cat_2_23	12258	12464	NA	unknown function	NA	unknown function	NA	NA
CF6	CF	Vir02_ctg_647-cat_2	Vir02_ctg_647-cat_2_24	12484	13302	K02342	DNA polymerase III subunit epsilon [EC:2.7.7.7]	COG0847	DNA polymerase III, epsilon subunit or related 3'-5' exonuclease	PF00929.23	NA
CF6	CF	Vir02_ctg_647-cat_2	Vir02_ctg_647-cat_2_25	13304	14191	NA	unknown function	NA	unknown function	NA	NA
CF6	CF	Vir02_ctg_647-cat_2	Vir02_ctg_647-cat_2_26	14265	14924	NA	unknown function	NA	unknown function	NA	NA
CF6	CF	Vir02_ctg_647-cat_2	Vir02_ctg_647-cat_2_27	14929	15381	NA	unknown function	NA	unknown function	NA	NA
CF6	CF	Vir02_ctg_647-cat_2	Vir02_ctg_647-cat_2_28	15381	15734	NA	unknown function	NA	unknown function	NA	NA
CF6	CF	Vir02_ctg_647-cat_2	Vir02_ctg_647-cat_2_29	15737	16150	K03111	single-strand DNA-binding protein	COG0629	Single-stranded DNA-binding protein	PF00436.24	TIGR00621
CF6	CF	Vir02_ctg_647-cat_2	Vir02_ctg_647-cat_2_3	840	1229	NA	unknown function	NA	unknown function	NA	NA
CF6	CF	Vir02_ctg_647-cat_2	Vir02_ctg_647-cat_2_30	16163	17014	NA	unknown function	COG1533	DNA repair photolyase	NA	NA
CF6	CF	Vir02_ctg_647-cat_2	Vir02_ctg_647-cat_2_31	17004	17510	NA	unknown function	NA	unknown function	NA	NA
CF6	CF	Vir02_ctg_647-cat_2	Vir02_ctg_647-cat_2_32	17503	17883	NA	unknown function	NA	unknown function	NA	NA
CF6	CF	Vir02_ctg_647-cat_2	Vir02_ctg_647-cat_2_33	17880	18176	NA	unknown function	NA	unknown function	NA	NA
CF6	CF	Vir02_ctg_647-cat_2	Vir02_ctg_647-cat_2_34	18173	18532	NA	unknown function	NA	unknown function	NA	NA
CF6	CF	Vir02_ctg_647-cat_2	Vir02_ctg_647-cat_2_35	18545	19612	NA	unknown function	NA	unknown function	NA	NA
CF6	CF	Vir02_ctg_647-cat_2	Vir02_ctg_647-cat_2_36	19620	20105	NA	unknown function	NA	unknown function	NA	NA
CF6	CF	Vir02_ctg_647-cat_2	Vir02_ctg_647-cat_2_37	20102	20272	NA	unknown function	NA	unknown function	NA	NA
CF6	CF	Vir02_ctg_647-cat_2	Vir02_ctg_647-cat_2_38	20639	21304	NA	unknown function	NA	unknown function	NA	NA
CF6	CF	Vir02_ctg_647-cat_2	Vir02_ctg_647-cat_2_39	21519	23072	NA	unknown function	COG5410	Uncharacterized protein	NA	NA
CF6	CF	Vir02_ctg_647-cat_2	Vir02_ctg_647-cat_2_4	1272	1526	NA	unknown function	NA	unknown function	NA	NA
CF6	CF	Vir02_ctg_647-cat_2	Vir02_ctg_647-cat_2_40	23196	23846	NA	unknown function	NA	unknown function	NA	NA
CF6	CF	Vir02_ctg_647-cat_2	Vir02_ctg_647-cat_2_41	24005	25732	NA	unknown function	NA	unknown function	NA	NA
CF6	CF	Vir02_ctg_647-cat_2	Vir02_ctg_647-cat_2_42	25701	26219	NA	unknown function	NA	unknown function	NA	NA
CF6	CF	Vir02_ctg_647-cat_2	Vir02_ctg_647-cat_2_43	26254	27204	NA	unknown function	NA	unknown function	NA	NA
CF6	CF	Vir02_ctg_647-cat_2	Vir02_ctg_647-cat_2_44	27262	28374	NA	unknown function	NA	unknown function	NA	NA
CF6	CF	Vir02_ctg_647-cat_2	Vir02_ctg_647-cat_2_45	28449	29771	NA	unknown function	NA	unknown function	NA	NA
CF6	CF	Vir02_ctg_647-cat_2	Vir02_ctg_647-cat_2_46	29881	30255	NA	unknown function	NA	unknown function	NA	NA
CF6	CF	Vir02_ctg_647-cat_2	Vir02_ctg_647-cat_2_47	30248	30817	NA	unknown function	NA	unknown function	NA	NA
CF6	CF	Vir02_ctg_647-cat_2	Vir02_ctg_647-cat_2_48	30828	31085	NA	unknown function	NA	unknown function	NA	NA
CF6	CF	Vir02_ctg_647-cat_2	Vir02_ctg_647-cat_2_49	31082	31855	NA	unknown function	NA	unknown function	NA	NA
CF6	CF	Vir02_ctg_647-cat_2	Vir02_ctg_647-cat_2_5	1519	1734	NA	unknown function	NA	unknown function	NA	NA
CF6	CF	Vir02_ctg_647-cat_2	Vir02_ctg_647-cat_2_50	31952	35446	NA	unknown function	NA	unknown function	NA	NA
CF6	CF	Vir02_ctg_647-cat_2	Vir02_ctg_647-cat_2_51	35448	37958	NA	unknown function	NA	unknown function	NA	NA
CF6	CF	Vir02_ctg_647-cat_2	Vir02_ctg_647-cat_2_52	37945	38820	NA	unknown function	NA	unknown function	NA	NA
CF6	CF	Vir02_ctg_647-cat_2	Vir02_ctg_647-cat_2_53	38832	42284	NA	unknown function	NA	unknown function	NA	NA
CF6	CF	Vir02_ctg_647-cat_2	Vir02_ctg_647-cat_2_54	42328	42846	NA	unknown function	NA	unknown function	NA	NA
CF6	CF	Vir02_ctg_647-cat_2	Vir02_ctg_647-cat_2_55	42843	43358	K01447	N-acetylmuramoyl-L-alanine amidase [EC:3.5.1.28]	COG3023	N-acetyl-anhydromuramyl-L-alanine amidase AmpD	PF01510.24	NA
CF6	CF	Vir02_ctg_647-cat_2	Vir02_ctg_647-cat_2_56	43371	43757	NA	unknown function	NA	unknown function	NA	NA
CF6	CF	Vir02_ctg_647-cat_2	Vir02_ctg_647-cat_2_57	43754	44368	NA	unknown function	NA	unknown function	NA	NA
CF6	CF	Vir02_ctg_647-cat_2	Vir02_ctg_647-cat_2_6	1731	2249	NA	unknown function	NA	unknown function	NA	NA
CF6	CF	Vir02_ctg_647-cat_2	Vir02_ctg_647-cat_2_7	2253	2528	NA	unknown function	NA	unknown function	NA	NA
CF6	CF	Vir02_ctg_647-cat_2	Vir02_ctg_647-cat_2_8	2620	3186	NA	unknown function	NA	unknown function	NA	NA
CF6	CF	Vir02_ctg_647-cat_2	Vir02_ctg_647-cat_2_9	3205	3447	NA	unknown function	NA	unknown function	NA	NA
CF6	CF	Vir02_ctg_9976-cat_1	Vir02_ctg_9976-cat_1_1	34	963	NA	unknown function	COG4626	Phage terminase-like protein, large subunit, contains N-terminal HTH domain	PF03354.14	NA
CF6	CF	Vir02_ctg_9976-cat_1	Vir02_ctg_9976-cat_1_10	5645	6496	NA	unknown function	NA	unknown function	NA	TIGR01603
CF6	CF	Vir02_ctg_9976-cat_1	Vir02_ctg_9976-cat_1_11	6507	6881	NA	unknown function	NA	unknown function	NA	NA
CF6	CF	Vir02_ctg_9976-cat_1	Vir02_ctg_9976-cat_1_12	6878	7042	NA	unknown function	NA	unknown function	NA	NA
CF6	CF	Vir02_ctg_9976-cat_1	Vir02_ctg_9976-cat_1_13	7094	8545	NA	unknown function	NA	unknown function	NA	NA
CF6	CF	Vir02_ctg_9976-cat_1	Vir02_ctg_9976-cat_1_2	988	2184	NA	unknown function	COG4695	Phage portal protein BeeE	PF04860.11	TIGR01537
CF6	CF	Vir02_ctg_9976-cat_1	Vir02_ctg_9976-cat_1_3	2181	2762	K06904	uncharacterized protein	COG3740	Phage head maturation protease	PF04586.16	TIGR01543
CF6	CF	Vir02_ctg_9976-cat_1	Vir02_ctg_9976-cat_1_4	2752	2988	NA	unknown function	NA	unknown function	NA	NA
CF6	CF	Vir02_ctg_9976-cat_1	Vir02_ctg_9976-cat_1_5	3011	4360	NA	unknown function	NA	unknown function	PF05065.12	TIGR01554
CF6	CF	Vir02_ctg_9976-cat_1	Vir02_ctg_9976-cat_1_6	4382	4660	NA	unknown function	NA	unknown function	NA	NA
CF6	CF	Vir02_ctg_9976-cat_1	Vir02_ctg_9976-cat_1_7	4653	4967	NA	unknown function	NA	unknown function	NA	NA
CF6	CF	Vir02_ctg_9976-cat_1	Vir02_ctg_9976-cat_1_8	4957	5340	NA	unknown function	NA	unknown function	PF04883.11	NA
CF6	CF	Vir02_ctg_9976-cat_1	Vir02_ctg_9976-cat_1_9	5337	5642	NA	unknown function	NA	unknown function	NA	NA
CF8	CF	Vir05_ctg_102-cat_2	Vir05_ctg_102-cat_2_1	1	63	NA	unknown function	NA	unknown function	NA	NA
CF8	CF	Vir05_ctg_102-cat_2	Vir05_ctg_102-cat_2_10	6975	7589	NA	unknown function	NA	unknown function	NA	NA
CF8	CF	Vir05_ctg_102-cat_2	Vir05_ctg_102-cat_2_2	140	1120	NA	unknown function	NA	unknown function	NA	NA
CF8	CF	Vir05_ctg_102-cat_2	Vir05_ctg_102-cat_2_3	1125	1841	NA	unknown function	NA	unknown function	NA	NA
CF8	CF	Vir05_ctg_102-cat_2	Vir05_ctg_102-cat_2_4	1845	2378	NA	unknown function	NA	unknown function	NA	NA
CF8	CF	Vir05_ctg_102-cat_2	Vir05_ctg_102-cat_2_5	2418	2876	NA	unknown function	NA	unknown function	NA	NA
CF8	CF	Vir05_ctg_102-cat_2	Vir05_ctg_102-cat_2_6	2880	4592	NA	unknown function	NA	unknown function	PF13476.5	PF02463.18
CF8	CF	Vir05_ctg_102-cat_2	Vir05_ctg_102-cat_2_7	4586	5545	NA	unknown function	NA	unknown function	NA	NA
CF8	CF	Vir05_ctg_102-cat_2	Vir05_ctg_102-cat_2_8	5530	6117	NA	unknown function	NA	unknown function	NA	NA
CF8	CF	Vir05_ctg_102-cat_2	Vir05_ctg_102-cat_2_9	6110	6985	K02335	DNA polymerase I [EC:2.7.7.7]	COG0749	DNA polymerase I - 3'-5' exonuclease and polymerase domains	PF02739.15	TIGR00593
CF8	CF	Vir05_ctg_2006-cat_2	Vir05_ctg_2006-cat_2_1	1	252	NA	unknown function	NA	unknown function	NA	NA
CF8	CF	Vir05_ctg_2006-cat_2	Vir05_ctg_2006-cat_2_10	3031	3630	NA	unknown function	NA	unknown function	NA	NA
CF8	CF	Vir05_ctg_2006-cat_2	Vir05_ctg_2006-cat_2_11	3723	3971	NA	unknown function	NA	unknown function	NA	NA
CF8	CF	Vir05_ctg_2006-cat_2	Vir05_ctg_2006-cat_2_12	3933	4733	NA	unknown function	NA	unknown function	PF15644.5	NA
CF8	CF	Vir05_ctg_2006-cat_2	Vir05_ctg_2006-cat_2_2	254	676	NA	unknown function	NA	unknown function	NA	NA
CF8	CF	Vir05_ctg_2006-cat_2	Vir05_ctg_2006-cat_2_3	683	877	NA	unknown function	NA	unknown function	NA	NA
CF8	CF	Vir05_ctg_2006-cat_2	Vir05_ctg_2006-cat_2_4	858	1145	NA	unknown function	NA	unknown function	NA	NA
CF8	CF	Vir05_ctg_2006-cat_2	Vir05_ctg_2006-cat_2_5	1152	1337	NA	unknown function	NA	unknown function	NA	NA
CF8	CF	Vir05_ctg_2006-cat_2	Vir05_ctg_2006-cat_2_6	1324	1521	NA	unknown function	NA	unknown function	NA	NA
CF8	CF	Vir05_ctg_2006-cat_2	Vir05_ctg_2006-cat_2_7	1540	2202	NA	unknown function	NA	unknown function	NA	NA
CF8	CF	Vir05_ctg_2006-cat_2	Vir05_ctg_2006-cat_2_8	2313	2582	NA	unknown function	NA	unknown function	NA	NA
CF8	CF	Vir05_ctg_2006-cat_2	Vir05_ctg_2006-cat_2_9	2565	3026	NA	unknown function	NA	unknown function	NA	NA
CF8	CF	Vir05_ctg_2223-cat_2	Vir05_ctg_2223-cat_2_1	69	1787	NA	unknown function	COG3299	Uncharacterized phage protein gp47/JayE	PF04865.13	TIGR02243
CF8	CF	Vir05_ctg_2223-cat_2	Vir05_ctg_2223-cat_2_2	1789	2214	NA	unknown function	NA	unknown function	NA	NA
CF8	CF	Vir05_ctg_2223-cat_2	Vir05_ctg_2223-cat_2_3	2214	2930	NA	unknown function	NA	unknown function	NA	NA
CF8	CF	Vir05_ctg_2223-cat_2	Vir05_ctg_2223-cat_2_4	2932	4848	NA	unknown function	NA	unknown function	NA	NA
CF8	CF	Vir05_ctg_2223-cat_2	Vir05_ctg_2223-cat_2_5	4848	5342	NA	unknown function	NA	unknown function	NA	NA
CF8	CF	Vir05_ctg_2223-cat_2	Vir05_ctg_2223-cat_2_6	5332	5454	NA	unknown function	NA	unknown function	NA	NA
CF8	CF	Vir05_ctg_253-cat_2	Vir05_ctg_253-cat_2_1	2	118	NA	unknown function	NA	unknown function	NA	NA
CF8	CF	Vir05_ctg_253-cat_2	Vir05_ctg_253-cat_2_2	135	530	NA	unknown function	NA	unknown function	NA	NA
CF8	CF	Vir05_ctg_253-cat_2	Vir05_ctg_253-cat_2_3	631	1746	NA	unknown function	NA	unknown function	NA	NA
CF8	CF	Vir05_ctg_253-cat_2	Vir05_ctg_253-cat_2_4	1772	2263	NA	unknown function	NA	unknown function	NA	NA
CF8	CF	Vir05_ctg_253-cat_2	Vir05_ctg_253-cat_2_5	2283	3626	NA	unknown function	NA	unknown function	NA	NA
CF8	CF	Vir05_ctg_3378-circular-cat_2	Vir05_ctg_3378-circular-cat_2_1	3	293	NA	unknown function	NA	unknown function	NA	NA
CF8	CF	Vir05_ctg_3378-circular-cat_2	Vir05_ctg_3378-circular-cat_2_10	3478	3690	NA	unknown function	NA	unknown function	NA	NA
CF8	CF	Vir05_ctg_3378-circular-cat_2	Vir05_ctg_3378-circular-cat_2_11	3687	5036	NA	unknown function	NA	unknown function	NA	NA
CF8	CF	Vir05_ctg_3378-circular-cat_2	Vir05_ctg_3378-circular-cat_2_12	5044	5757	NA	unknown function	NA	unknown function	NA	NA
CF8	CF	Vir05_ctg_3378-circular-cat_2	Vir05_ctg_3378-circular-cat_2_13	5750	6142	NA	unknown function	NA	unknown function	NA	NA
CF8	CF	Vir05_ctg_3378-circular-cat_2	Vir05_ctg_3378-circular-cat_2_14	6139	7008	NA	unknown function	NA	unknown function	NA	NA
CF8	CF	Vir05_ctg_3378-circular-cat_2	Vir05_ctg_3378-circular-cat_2_15	7010	7954	NA	unknown function	NA	unknown function	NA	NA
CF8	CF	Vir05_ctg_3378-circular-cat_2	Vir05_ctg_3378-circular-cat_2_16	7951	8400	NA	unknown function	NA	unknown function	NA	NA
CF8	CF	Vir05_ctg_3378-circular-cat_2	Vir05_ctg_3378-circular-cat_2_17	8397	8951	NA	unknown function	NA	unknown function	NA	NA
CF8	CF	Vir05_ctg_3378-circular-cat_2	Vir05_ctg_3378-circular-cat_2_18	8990	9199	NA	unknown function	NA	unknown function	NA	NA
CF8	CF	Vir05_ctg_3378-circular-cat_2	Vir05_ctg_3378-circular-cat_2_19	9501	9704	NA	unknown function	NA	unknown function	NA	NA
CF8	CF	Vir05_ctg_3378-circular-cat_2	Vir05_ctg_3378-circular-cat_2_2	336	617	NA	unknown function	NA	unknown function	NA	NA
CF8	CF	Vir05_ctg_3378-circular-cat_2	Vir05_ctg_3378-circular-cat_2_20	9697	9879	NA	unknown function	NA	unknown function	NA	NA
CF8	CF	Vir05_ctg_3378-circular-cat_2	Vir05_ctg_3378-circular-cat_2_21	9922	11367	NA	unknown function	NA	unknown function	PF13476.5	NA
CF8	CF	Vir05_ctg_3378-circular-cat_2	Vir05_ctg_3378-circular-cat_2_22	11409	12572	NA	unknown function	COG0177	Endonuclease III	PF09674.9	TIGR02757
CF8	CF	Vir05_ctg_3378-circular-cat_2	Vir05_ctg_3378-circular-cat_2_23	12529	12960	NA	unknown function	NA	unknown function	NA	NA
CF8	CF	Vir05_ctg_3378-circular-cat_2	Vir05_ctg_3378-circular-cat_2_24	12963	13199	NA	unknown function	NA	unknown function	NA	NA
CF8	CF	Vir05_ctg_3378-circular-cat_2	Vir05_ctg_3378-circular-cat_2_25	13210	13392	NA	unknown function	NA	unknown function	NA	NA
CF8	CF	Vir05_ctg_3378-circular-cat_2	Vir05_ctg_3378-circular-cat_2_26	13413	14231	K02342	DNA polymerase III subunit epsilon [EC:2.7.7.7]	COG0847	DNA polymerase III, epsilon subunit or related 3'-5' exonuclease	PF00929.23	NA
CF8	CF	Vir05_ctg_3378-circular-cat_2	Vir05_ctg_3378-circular-cat_2_27	14308	14967	NA	unknown function	NA	unknown function	NA	NA
CF8	CF	Vir05_ctg_3378-circular-cat_2	Vir05_ctg_3378-circular-cat_2_28	14972	15424	NA	unknown function	NA	unknown function	NA	NA
CF8	CF	Vir05_ctg_3378-circular-cat_2	Vir05_ctg_3378-circular-cat_2_29	15424	15777	NA	unknown function	NA	unknown function	NA	NA
CF8	CF	Vir05_ctg_3378-circular-cat_2	Vir05_ctg_3378-circular-cat_2_3	661	1032	NA	unknown function	NA	unknown function	NA	NA
CF8	CF	Vir05_ctg_3378-circular-cat_2	Vir05_ctg_3378-circular-cat_2_30	15780	16187	K03111	single-strand DNA-binding protein	COG0629	Single-stranded DNA-binding protein	PF00436.24	TIGR00621
CF8	CF	Vir05_ctg_3378-circular-cat_2	Vir05_ctg_3378-circular-cat_2_31	16199	17053	NA	unknown function	COG1533	DNA repair photolyase	NA	NA
CF8	CF	Vir05_ctg_3378-circular-cat_2	Vir05_ctg_3378-circular-cat_2_32	17040	17540	NA	unknown function	NA	unknown function	NA	NA
CF8	CF	Vir05_ctg_3378-circular-cat_2	Vir05_ctg_3378-circular-cat_2_33	17582	18127	NA	unknown function	NA	unknown function	PF13392.5	NA
CF8	CF	Vir05_ctg_3378-circular-cat_2	Vir05_ctg_3378-circular-cat_2_34	18120	18374	NA	unknown function	NA	unknown function	NA	NA
CF8	CF	Vir05_ctg_3378-circular-cat_2	Vir05_ctg_3378-circular-cat_2_35	18371	18667	NA	unknown function	NA	unknown function	NA	NA
CF8	CF	Vir05_ctg_3378-circular-cat_2	Vir05_ctg_3378-circular-cat_2_36	18664	19023	NA	unknown function	NA	unknown function	NA	NA
CF8	CF	Vir05_ctg_3378-circular-cat_2	Vir05_ctg_3378-circular-cat_2_37	19282	19791	NA	unknown function	NA	unknown function	NA	NA
CF8	CF	Vir05_ctg_3378-circular-cat_2	Vir05_ctg_3378-circular-cat_2_38	19784	20269	NA	unknown function	NA	unknown function	NA	NA
CF8	CF	Vir05_ctg_3378-circular-cat_2	Vir05_ctg_3378-circular-cat_2_39	20273	20527	NA	unknown function	NA	unknown function	NA	NA
CF8	CF	Vir05_ctg_3378-circular-cat_2	Vir05_ctg_3378-circular-cat_2_4	1112	1279	NA	unknown function	NA	unknown function	NA	NA
CF8	CF	Vir05_ctg_3378-circular-cat_2	Vir05_ctg_3378-circular-cat_2_40	20904	21587	NA	unknown function	NA	unknown function	NA	NA
CF8	CF	Vir05_ctg_3378-circular-cat_2	Vir05_ctg_3378-circular-cat_2_41	21802	23355	NA	unknown function	COG5410	Uncharacterized protein	NA	TIGR01630
CF8	CF	Vir05_ctg_3378-circular-cat_2	Vir05_ctg_3378-circular-cat_2_42	23477	24115	NA	unknown function	NA	unknown function	NA	NA
CF8	CF	Vir05_ctg_3378-circular-cat_2	Vir05_ctg_3378-circular-cat_2_43	24274	26001	NA	unknown function	NA	unknown function	NA	NA
CF8	CF	Vir05_ctg_3378-circular-cat_2	Vir05_ctg_3378-circular-cat_2_44	25970	26488	NA	unknown function	NA	unknown function	NA	NA
CF8	CF	Vir05_ctg_3378-circular-cat_2	Vir05_ctg_3378-circular-cat_2_45	26523	27473	NA	unknown function	NA	unknown function	NA	NA
CF8	CF	Vir05_ctg_3378-circular-cat_2	Vir05_ctg_3378-circular-cat_2_46	27528	28634	NA	unknown function	NA	unknown function	NA	NA
CF8	CF	Vir05_ctg_3378-circular-cat_2	Vir05_ctg_3378-circular-cat_2_47	28711	30033	NA	unknown function	NA	unknown function	NA	NA
CF8	CF	Vir05_ctg_3378-circular-cat_2	Vir05_ctg_3378-circular-cat_2_48	30043	30519	NA	unknown function	NA	unknown function	NA	NA
CF8	CF	Vir05_ctg_3378-circular-cat_2	Vir05_ctg_3378-circular-cat_2_49	30512	30907	NA	unknown function	NA	unknown function	PF13392.5	NA
CF8	CF	Vir05_ctg_3378-circular-cat_2	Vir05_ctg_3378-circular-cat_2_5	1279	2019	NA	unknown function	COG0175	3'-phosphoadenosine 5'-phosphosulfate sulfotransferase (PAPS reductase)/FAD synthetase or related enzyme	NA	NA
CF8	CF	Vir05_ctg_3378-circular-cat_2	Vir05_ctg_3378-circular-cat_2_50	30909	31478	NA	unknown function	NA	unknown function	NA	NA
CF8	CF	Vir05_ctg_3378-circular-cat_2	Vir05_ctg_3378-circular-cat_2_51	31490	31747	NA	unknown function	NA	unknown function	NA	NA
CF8	CF	Vir05_ctg_3378-circular-cat_2	Vir05_ctg_3378-circular-cat_2_52	31744	32517	NA	unknown function	NA	unknown function	NA	NA
CF8	CF	Vir05_ctg_3378-circular-cat_2	Vir05_ctg_3378-circular-cat_2_53	32614	36111	NA	unknown function	COG1196	Chromosome segregation ATPase	NA	NA
CF8	CF	Vir05_ctg_3378-circular-cat_2	Vir05_ctg_3378-circular-cat_2_54	36115	38622	NA	unknown function	NA	unknown function	NA	NA
CF8	CF	Vir05_ctg_3378-circular-cat_2	Vir05_ctg_3378-circular-cat_2_55	38609	39484	NA	unknown function	NA	unknown function	NA	NA
CF8	CF	Vir05_ctg_3378-circular-cat_2	Vir05_ctg_3378-circular-cat_2_56	39512	42727	NA	unknown function	NA	unknown function	PF16443.4	NA
CF8	CF	Vir05_ctg_3378-circular-cat_2	Vir05_ctg_3378-circular-cat_2_57	42771	43286	NA	unknown function	NA	unknown function	NA	NA
CF8	CF	Vir05_ctg_3378-circular-cat_2	Vir05_ctg_3378-circular-cat_2_58	43283	43798	K01447	N-acetylmuramoyl-L-alanine amidase [EC:3.5.1.28]	COG3023	N-acetyl-anhydromuramyl-L-alanine amidase AmpD	PF01510.24	NA
CF8	CF	Vir05_ctg_3378-circular-cat_2	Vir05_ctg_3378-circular-cat_2_59	43810	44196	NA	unknown function	NA	unknown function	NA	NA
CF8	CF	Vir05_ctg_3378-circular-cat_2	Vir05_ctg_3378-circular-cat_2_6	2001	2297	NA	unknown function	NA	unknown function	NA	NA
CF8	CF	Vir05_ctg_3378-circular-cat_2	Vir05_ctg_3378-circular-cat_2_60	44193	44807	NA	unknown function	NA	unknown function	NA	NA
CF8	CF	Vir05_ctg_3378-circular-cat_2	Vir05_ctg_3378-circular-cat_2_7	2301	2576	NA	unknown function	NA	unknown function	NA	NA
CF8	CF	Vir05_ctg_3378-circular-cat_2	Vir05_ctg_3378-circular-cat_2_8	2800	3234	NA	unknown function	NA	unknown function	NA	NA
CF8	CF	Vir05_ctg_3378-circular-cat_2	Vir05_ctg_3378-circular-cat_2_9	3252	3488	NA	unknown function	NA	unknown function	NA	NA
CF8	CF	Vir05_ctg_452-cat_2	Vir05_ctg_452-cat_2_1	53	568	NA	unknown function	NA	unknown function	NA	NA
CF8	CF	Vir05_ctg_452-cat_2	Vir05_ctg_452-cat_2_10	10324	12420	NA	unknown function	NA	unknown function	NA	NA
CF8	CF	Vir05_ctg_452-cat_2	Vir05_ctg_452-cat_2_11	12423	15038	NA	unknown function	NA	unknown function	NA	NA
CF8	CF	Vir05_ctg_452-cat_2	Vir05_ctg_452-cat_2_12	15102	15629	NA	unknown function	NA	unknown function	NA	NA
CF8	CF	Vir05_ctg_452-cat_2	Vir05_ctg_452-cat_2_13	15626	15865	NA	unknown function	NA	unknown function	NA	NA
CF8	CF	Vir05_ctg_452-cat_2	Vir05_ctg_452-cat_2_14	15875	16447	NA	unknown function	NA	unknown function	NA	NA
CF8	CF	Vir05_ctg_452-cat_2	Vir05_ctg_452-cat_2_15	16519	17382	NA	unknown function	NA	unknown function	NA	NA
CF8	CF	Vir05_ctg_452-cat_2	Vir05_ctg_452-cat_2_16	17402	18100	NA	unknown function	NA	unknown function	NA	NA
CF8	CF	Vir05_ctg_452-cat_2	Vir05_ctg_452-cat_2_17	18103	19260	NA	unknown function	NA	unknown function	NA	NA
CF8	CF	Vir05_ctg_452-cat_2	Vir05_ctg_452-cat_2_18	19286	20758	NA	unknown function	NA	unknown function	NA	NA
CF8	CF	Vir05_ctg_452-cat_2	Vir05_ctg_452-cat_2_19	20778	22088	NA	unknown function	NA	unknown function	NA	NA
CF8	CF	Vir05_ctg_452-cat_2	Vir05_ctg_452-cat_2_2	650	991	NA	unknown function	NA	unknown function	NA	NA
CF8	CF	Vir05_ctg_452-cat_2	Vir05_ctg_452-cat_2_20	22431	24842	NA	unknown function	NA	unknown function	NA	NA
CF8	CF	Vir05_ctg_452-cat_2	Vir05_ctg_452-cat_2_21	24861	27116	NA	unknown function	NA	unknown function	NA	NA
CF8	CF	Vir05_ctg_452-cat_2	Vir05_ctg_452-cat_2_22	27123	27509	NA	unknown function	NA	unknown function	NA	NA
CF8	CF	Vir05_ctg_452-cat_2	Vir05_ctg_452-cat_2_23	27463	27741	NA	unknown function	NA	unknown function	NA	NA
CF8	CF	Vir05_ctg_452-cat_2	Vir05_ctg_452-cat_2_24	27761	28189	NA	unknown function	COG3926	Lysozyme family protein	PF05838.11	NA
CF8	CF	Vir05_ctg_452-cat_2	Vir05_ctg_452-cat_2_25	28393	28743	NA	unknown function	NA	unknown function	NA	NA
CF8	CF	Vir05_ctg_452-cat_2	Vir05_ctg_452-cat_2_26	28740	29795	NA	unknown function	NA	unknown function	NA	NA
CF8	CF	Vir05_ctg_452-cat_2	Vir05_ctg_452-cat_2_27	29847	30446	NA	unknown function	NA	unknown function	NA	NA
CF8	CF	Vir05_ctg_452-cat_2	Vir05_ctg_452-cat_2_28	30406	30972	NA	unknown function	NA	unknown function	NA	NA
CF8	CF	Vir05_ctg_452-cat_2	Vir05_ctg_452-cat_2_29	31090	31629	NA	unknown function	NA	unknown function	NA	NA
CF8	CF	Vir05_ctg_452-cat_2	Vir05_ctg_452-cat_2_3	1200	1529	NA	unknown function	NA	unknown function	NA	NA
CF8	CF	Vir05_ctg_452-cat_2	Vir05_ctg_452-cat_2_30	31639	31779	NA	unknown function	NA	unknown function	NA	NA
CF8	CF	Vir05_ctg_452-cat_2	Vir05_ctg_452-cat_2_31	32186	33040	NA	unknown function	NA	unknown function	NA	NA
CF8	CF	Vir05_ctg_452-cat_2	Vir05_ctg_452-cat_2_32	33009	33176	NA	unknown function	NA	unknown function	NA	NA
CF8	CF	Vir05_ctg_452-cat_2	Vir05_ctg_452-cat_2_33	33356	33511	NA	unknown function	NA	unknown function	NA	NA
CF8	CF	Vir05_ctg_452-cat_2	Vir05_ctg_452-cat_2_34	33522	34373	NA	unknown function	NA	unknown function	NA	NA
CF8	CF	Vir05_ctg_452-cat_2	Vir05_ctg_452-cat_2_35	34578	34883	NA	unknown function	NA	unknown function	NA	NA
CF8	CF	Vir05_ctg_452-cat_2	Vir05_ctg_452-cat_2_36	35276	35458	NA	unknown function	NA	unknown function	NA	NA
CF8	CF	Vir05_ctg_452-cat_2	Vir05_ctg_452-cat_2_37	35442	35594	NA	unknown function	NA	unknown function	NA	NA
CF8	CF	Vir05_ctg_452-cat_2	Vir05_ctg_452-cat_2_38	35639	35815	NA	unknown function	NA	unknown function	NA	NA
CF8	CF	Vir05_ctg_452-cat_2	Vir05_ctg_452-cat_2_39	35957	36583	NA	unknown function	NA	unknown function	NA	NA
CF8	CF	Vir05_ctg_452-cat_2	Vir05_ctg_452-cat_2_4	1647	1805	NA	unknown function	NA	unknown function	NA	NA
CF8	CF	Vir05_ctg_452-cat_2	Vir05_ctg_452-cat_2_40	36749	36928	NA	unknown function	NA	unknown function	NA	NA
CF8	CF	Vir05_ctg_452-cat_2	Vir05_ctg_452-cat_2_41	36941	37513	NA	unknown function	NA	unknown function	NA	NA
CF8	CF	Vir05_ctg_452-cat_2	Vir05_ctg_452-cat_2_42	37583	38254	NA	unknown function	NA	unknown function	NA	NA
CF8	CF	Vir05_ctg_452-cat_2	Vir05_ctg_452-cat_2_43	38414	38986	NA	unknown function	NA	unknown function	NA	NA
CF8	CF	Vir05_ctg_452-cat_2	Vir05_ctg_452-cat_2_44	39184	39516	NA	unknown function	NA	unknown function	NA	NA
CF8	CF	Vir05_ctg_452-cat_2	Vir05_ctg_452-cat_2_45	39523	39993	NA	unknown function	NA	unknown function	NA	NA
CF8	CF	Vir05_ctg_452-cat_2	Vir05_ctg_452-cat_2_46	39993	41453	K01144	exodeoxyribonuclease V [EC:3.1.11.5]	COG0507	ATP-dependent exoDNAse (exonuclease V), alpha subunit, helicase superfamily I	PF13245.5	PF13604.5
CF8	CF	Vir05_ctg_452-cat_2	Vir05_ctg_452-cat_2_47	41443	41985	NA	unknown function	NA	unknown function	NA	NA
CF8	CF	Vir05_ctg_452-cat_2	Vir05_ctg_452-cat_2_48	41986	44313	NA	unknown function	COG0417	DNA polymerase elongation subunit (family B)	NA	NA
CF8	CF	Vir05_ctg_452-cat_2	Vir05_ctg_452-cat_2_49	44310	45695	NA	unknown function	NA	unknown function	NA	NA
CF8	CF	Vir05_ctg_452-cat_2	Vir05_ctg_452-cat_2_5	1846	2607	NA	unknown function	NA	unknown function	NA	NA
CF8	CF	Vir05_ctg_452-cat_2	Vir05_ctg_452-cat_2_50	45748	46680	NA	unknown function	NA	unknown function	NA	NA
CF8	CF	Vir05_ctg_452-cat_2	Vir05_ctg_452-cat_2_51	46759	47586	NA	unknown function	NA	unknown function	NA	NA
CF8	CF	Vir05_ctg_452-cat_2	Vir05_ctg_452-cat_2_52	47648	48715	NA	unknown function	NA	unknown function	NA	NA
CF8	CF	Vir05_ctg_452-cat_2	Vir05_ctg_452-cat_2_53	48738	50033	NA	unknown function	NA	unknown function	NA	NA
CF8	CF	Vir05_ctg_452-cat_2	Vir05_ctg_452-cat_2_54	49975	50403	NA	unknown function	NA	unknown function	NA	NA
CF8	CF	Vir05_ctg_452-cat_2	Vir05_ctg_452-cat_2_55	50400	50960	NA	unknown function	NA	unknown function	NA	NA
CF8	CF	Vir05_ctg_452-cat_2	Vir05_ctg_452-cat_2_56	50953	52170	NA	unknown function	NA	unknown function	PF01068.20	NA
CF8	CF	Vir05_ctg_452-cat_2	Vir05_ctg_452-cat_2_57	52151	52534	NA	unknown function	NA	unknown function	NA	NA
CF8	CF	Vir05_ctg_452-cat_2	Vir05_ctg_452-cat_2_58	52719	53543	NA	unknown function	NA	unknown function	NA	NA
CF8	CF	Vir05_ctg_452-cat_2	Vir05_ctg_452-cat_2_59	53540	53923	NA	unknown function	NA	unknown function	NA	NA
CF8	CF	Vir05_ctg_452-cat_2	Vir05_ctg_452-cat_2_6	2712	3815	NA	unknown function	NA	unknown function	NA	NA
CF8	CF	Vir05_ctg_452-cat_2	Vir05_ctg_452-cat_2_60	53910	54755	NA	unknown function	NA	unknown function	PF02511.14	TIGR02170
CF8	CF	Vir05_ctg_452-cat_2	Vir05_ctg_452-cat_2_61	54739	54813	NA	unknown function	NA	unknown function	NA	NA
CF8	CF	Vir05_ctg_452-cat_2	Vir05_ctg_452-cat_2_7	3815	5500	NA	unknown function	NA	unknown function	NA	NA
CF8	CF	Vir05_ctg_452-cat_2	Vir05_ctg_452-cat_2_8	5586	9470	NA	unknown function	NA	unknown function	NA	NA
CF8	CF	Vir05_ctg_452-cat_2	Vir05_ctg_452-cat_2_9	9474	10298	NA	unknown function	NA	unknown function	NA	NA
CF8	CF	Vir05_ctg_4560-cat_2	Vir05_ctg_4560-cat_2_1	3	3752	NA	unknown function	NA	unknown function	NA	NA
CF8	CF	Vir05_ctg_4560-cat_2	Vir05_ctg_4560-cat_2_2	3755	4684	NA	unknown function	NA	unknown function	NA	NA
CF8	CF	Vir05_ctg_4560-cat_2	Vir05_ctg_4560-cat_2_3	4656	5618	NA	unknown function	NA	unknown function	NA	NA
CF8	CF	Vir05_ctg_4560-cat_2	Vir05_ctg_4560-cat_2_4	5622	6326	NA	unknown function	NA	unknown function	NA	NA
CF8	CF	Vir05_ctg_4560-cat_2	Vir05_ctg_4560-cat_2_5	6328	6609	NA	unknown function	NA	unknown function	NA	NA
CF8	CF	Vir05_ctg_4560-cat_2	Vir05_ctg_4560-cat_2_6	6742	7077	NA	unknown function	NA	unknown function	NA	NA
CF8	CF	Vir05_ctg_523-cat_2	Vir05_ctg_523-cat_2_1	2	643	NA	unknown function	NA	unknown function	NA	NA
CF8	CF	Vir05_ctg_523-cat_2	Vir05_ctg_523-cat_2_2	645	1361	NA	unknown function	NA	unknown function	NA	NA
CF8	CF	Vir05_ctg_523-cat_2	Vir05_ctg_523-cat_2_3	1363	1875	NA	unknown function	NA	unknown function	NA	NA
CF8	CF	Vir05_ctg_523-cat_2	Vir05_ctg_523-cat_2_4	1865	2455	NA	unknown function	NA	unknown function	NA	NA
CF8	CF	Vir05_ctg_523-cat_2	Vir05_ctg_523-cat_2_5	2452	3270	NA	unknown function	NA	unknown function	NA	TIGR00618
CF8	CF	Vir05_ctg_6032-cat_2	Vir05_ctg_6032-cat_2_1	17	487	NA	unknown function	NA	unknown function	PF14359.5	NA
CF8	CF	Vir05_ctg_6032-cat_2	Vir05_ctg_6032-cat_2_10	5823	6611	NA	unknown function	NA	unknown function	NA	NA
CF8	CF	Vir05_ctg_6032-cat_2	Vir05_ctg_6032-cat_2_11	6784	6939	NA	unknown function	NA	unknown function	NA	NA
CF8	CF	Vir05_ctg_6032-cat_2	Vir05_ctg_6032-cat_2_2	487	708	NA	unknown function	NA	unknown function	NA	NA
CF8	CF	Vir05_ctg_6032-cat_2	Vir05_ctg_6032-cat_2_3	689	1351	K04485	DNA repair protein RadA/Sms	COG1066	Predicted ATP-dependent serine protease	NA	NA
CF8	CF	Vir05_ctg_6032-cat_2	Vir05_ctg_6032-cat_2_4	1320	1577	NA	unknown function	NA	unknown function	NA	NA
CF8	CF	Vir05_ctg_6032-cat_2	Vir05_ctg_6032-cat_2_5	1574	2455	K07132	ATP-dependent target DNA activator [EC:3.6.1.3]	COG2842	Bacteriophage DNA transposition protein, AAA+ family ATPase	PF13401.5	NA
CF8	CF	Vir05_ctg_6032-cat_2	Vir05_ctg_6032-cat_2_6	2492	4600	NA	unknown function	COG2801	Transposase InsO and inactivated derivatives	NA	NA
CF8	CF	Vir05_ctg_6032-cat_2	Vir05_ctg_6032-cat_2_7	4612	4992	NA	unknown function	NA	unknown function	NA	NA
CF8	CF	Vir05_ctg_6032-cat_2	Vir05_ctg_6032-cat_2_8	5021	5323	NA	unknown function	NA	unknown function	NA	NA
CF8	CF	Vir05_ctg_6032-cat_2	Vir05_ctg_6032-cat_2_9	5458	5679	NA	unknown function	NA	unknown function	NA	NA
CF8	CF	Vir05_ctg_6154-cat_2	Vir05_ctg_6154-cat_2_1	1	426	NA	unknown function	NA	unknown function	NA	NA
CF8	CF	Vir05_ctg_6154-cat_2	Vir05_ctg_6154-cat_2_10	7364	8881	NA	unknown function	NA	unknown function	NA	NA
CF8	CF	Vir05_ctg_6154-cat_2	Vir05_ctg_6154-cat_2_11	8903	9373	NA	unknown function	NA	unknown function	NA	NA
CF8	CF	Vir05_ctg_6154-cat_2	Vir05_ctg_6154-cat_2_12	9387	10508	NA	unknown function	NA	unknown function	NA	NA
CF8	CF	Vir05_ctg_6154-cat_2	Vir05_ctg_6154-cat_2_13	10605	11006	NA	unknown function	NA	unknown function	NA	NA
CF8	CF	Vir05_ctg_6154-cat_2	Vir05_ctg_6154-cat_2_14	11036	11932	NA	unknown function	NA	unknown function	NA	NA
CF8	CF	Vir05_ctg_6154-cat_2	Vir05_ctg_6154-cat_2_15	11929	12405	NA	unknown function	NA	unknown function	NA	NA
CF8	CF	Vir05_ctg_6154-cat_2	Vir05_ctg_6154-cat_2_16	12426	12842	NA	unknown function	NA	unknown function	NA	NA
CF8	CF	Vir05_ctg_6154-cat_2	Vir05_ctg_6154-cat_2_17	12855	19031	NA	unknown function	NA	unknown function	NA	NA
CF8	CF	Vir05_ctg_6154-cat_2	Vir05_ctg_6154-cat_2_18	19037	20893	NA	unknown function	NA	unknown function	NA	NA
CF8	CF	Vir05_ctg_6154-cat_2	Vir05_ctg_6154-cat_2_19	21029	21211	NA	unknown function	NA	unknown function	NA	NA
CF8	CF	Vir05_ctg_6154-cat_2	Vir05_ctg_6154-cat_2_2	455	850	NA	unknown function	NA	unknown function	NA	NA
CF8	CF	Vir05_ctg_6154-cat_2	Vir05_ctg_6154-cat_2_20	21234	21752	NA	unknown function	NA	unknown function	NA	NA
CF8	CF	Vir05_ctg_6154-cat_2	Vir05_ctg_6154-cat_2_21	21761	22318	NA	unknown function	NA	unknown function	NA	NA
CF8	CF	Vir05_ctg_6154-cat_2	Vir05_ctg_6154-cat_2_22	22318	23262	NA	unknown function	NA	unknown function	NA	NA
CF8	CF	Vir05_ctg_6154-cat_2	Vir05_ctg_6154-cat_2_23	23262	23966	NA	unknown function	NA	unknown function	NA	NA
CF8	CF	Vir05_ctg_6154-cat_2	Vir05_ctg_6154-cat_2_24	24024	25793	NA	unknown function	NA	unknown function	NA	NA
CF8	CF	Vir05_ctg_6154-cat_2	Vir05_ctg_6154-cat_2_25	25806	26270	NA	unknown function	NA	unknown function	PF06841.11	NA
CF8	CF	Vir05_ctg_6154-cat_2	Vir05_ctg_6154-cat_2_26	26395	26460	NA	unknown function	NA	unknown function	NA	NA
CF8	CF	Vir05_ctg_6154-cat_2	Vir05_ctg_6154-cat_2_3	894	1391	NA	unknown function	NA	unknown function	NA	NA
CF8	CF	Vir05_ctg_6154-cat_2	Vir05_ctg_6154-cat_2_4	1502	2098	NA	unknown function	COG3409	Peptidoglycan-binding (PGRP) domain of peptidoglycan hydrolases	PF11860.7	NA
CF8	CF	Vir05_ctg_6154-cat_2	Vir05_ctg_6154-cat_2_5	2095	2538	NA	unknown function	NA	unknown function	NA	NA
CF8	CF	Vir05_ctg_6154-cat_2	Vir05_ctg_6154-cat_2_6	2535	3587	NA	unknown function	NA	unknown function	PF00145.16	TIGR00675
CF8	CF	Vir05_ctg_6154-cat_2	Vir05_ctg_6154-cat_2_7	3763	4374	NA	unknown function	NA	unknown function	NA	NA
CF8	CF	Vir05_ctg_6154-cat_2	Vir05_ctg_6154-cat_2_8	4378	5880	NA	unknown function	NA	unknown function	NA	NA
CF8	CF	Vir05_ctg_6154-cat_2	Vir05_ctg_6154-cat_2_9	5877	7367	NA	unknown function	NA	unknown function	NA	NA
HC1	HC	Vir09_ctg_13107-cat_2	Vir09_ctg_13107-cat_2_1	157	828	NA	unknown function	NA	unknown function	NA	NA
HC1	HC	Vir09_ctg_13107-cat_2	Vir09_ctg_13107-cat_2_2	1042	1308	NA	unknown function	NA	unknown function	NA	NA
HC1	HC	Vir09_ctg_13107-cat_2	Vir09_ctg_13107-cat_2_3	1289	1462	NA	unknown function	NA	unknown function	NA	NA
HC1	HC	Vir09_ctg_13107-cat_2	Vir09_ctg_13107-cat_2_4	1542	1796	NA	unknown function	NA	unknown function	NA	NA
HC1	HC	Vir09_ctg_13107-cat_2	Vir09_ctg_13107-cat_2_5	1799	1987	NA	unknown function	NA	unknown function	NA	NA
HC1	HC	Vir09_ctg_13107-cat_2	Vir09_ctg_13107-cat_2_6	2006	2308	NA	unknown function	NA	unknown function	NA	NA
HC1	HC	Vir09_ctg_13107-cat_2	Vir09_ctg_13107-cat_2_7	2320	2520	NA	unknown function	NA	unknown function	NA	NA
HC1	HC	Vir09_ctg_13107-cat_2	Vir09_ctg_13107-cat_2_8	2712	3203	NA	unknown function	NA	unknown function	NA	NA
HC1	HC	Vir09_ctg_13107-cat_2	Vir09_ctg_13107-cat_2_9	3184	3405	NA	unknown function	NA	unknown function	NA	NA
HC1	HC	Vir09_ctg_15221_gene_4_gene_14-2566-8493-cat_4	Vir09_ctg_15221_gene_4_gene_14-2566-8493-cat_4_1	50	385	NA	unknown function	NA	unknown function	PF09639.9	NA
HC1	HC	Vir09_ctg_15221_gene_4_gene_14-2566-8493-cat_4	Vir09_ctg_15221_gene_4_gene_14-2566-8493-cat_4_10	5267	5533	NA	unknown function	NA	unknown function	NA	NA
HC1	HC	Vir09_ctg_15221_gene_4_gene_14-2566-8493-cat_4	Vir09_ctg_15221_gene_4_gene_14-2566-8493-cat_4_11	5545	5877	NA	unknown function	NA	unknown function	PF17318.1	NA
HC1	HC	Vir09_ctg_15221_gene_4_gene_14-2566-8493-cat_4	Vir09_ctg_15221_gene_4_gene_14-2566-8493-cat_4_2	489	1883	NA	unknown function	COG4626	Phage terminase-like protein, large subunit, contains N-terminal HTH domain	NA	NA
HC1	HC	Vir09_ctg_15221_gene_4_gene_14-2566-8493-cat_4	Vir09_ctg_15221_gene_4_gene_14-2566-8493-cat_4_3	1964	2425	NA	unknown function	NA	unknown function	NA	NA
HC1	HC	Vir09_ctg_15221_gene_4_gene_14-2566-8493-cat_4	Vir09_ctg_15221_gene_4_gene_14-2566-8493-cat_4_4	2430	3311	NA	unknown function	NA	unknown function	NA	NA
HC1	HC	Vir09_ctg_15221_gene_4_gene_14-2566-8493-cat_4	Vir09_ctg_15221_gene_4_gene_14-2566-8493-cat_4_5	3433	3852	NA	unknown function	NA	unknown function	PF09355.9	NA
HC1	HC	Vir09_ctg_15221_gene_4_gene_14-2566-8493-cat_4	Vir09_ctg_15221_gene_4_gene_14-2566-8493-cat_4_6	3815	4153	NA	unknown function	NA	unknown function	NA	NA
HC1	HC	Vir09_ctg_15221_gene_4_gene_14-2566-8493-cat_4	Vir09_ctg_15221_gene_4_gene_14-2566-8493-cat_4_7	4146	4358	NA	unknown function	NA	unknown function	NA	NA
HC1	HC	Vir09_ctg_15221_gene_4_gene_14-2566-8493-cat_4	Vir09_ctg_15221_gene_4_gene_14-2566-8493-cat_4_8	4355	4687	NA	unknown function	NA	unknown function	NA	NA
HC1	HC	Vir09_ctg_15221_gene_4_gene_14-2566-8493-cat_4	Vir09_ctg_15221_gene_4_gene_14-2566-8493-cat_4_9	4702	5253	NA	unknown function	NA	unknown function	NA	NA
HC1	HC	Vir09_ctg_15794-circular-cat_2	Vir09_ctg_15794-circular-cat_2_1	1	210	NA	unknown function	NA	unknown function	NA	NA
HC1	HC	Vir09_ctg_15794-circular-cat_2	Vir09_ctg_15794-circular-cat_2_10	7470	9584	NA	unknown function	NA	unknown function	PF00542.18	TIGR00855
HC1	HC	Vir09_ctg_15794-circular-cat_2	Vir09_ctg_15794-circular-cat_2_11	9660	12374	K02335	DNA polymerase I [EC:2.7.7.7]	COG0749	DNA polymerase I - 3'-5' exonuclease and polymerase domains	PF00476.19	TIGR00593
HC1	HC	Vir09_ctg_15794-circular-cat_2	Vir09_ctg_15794-circular-cat_2_12	12407	12565	NA	unknown function	NA	unknown function	NA	NA
HC1	HC	Vir09_ctg_15794-circular-cat_2	Vir09_ctg_15794-circular-cat_2_13	12562	12906	NA	unknown function	NA	unknown function	NA	NA
HC1	HC	Vir09_ctg_15794-circular-cat_2	Vir09_ctg_15794-circular-cat_2_14	12967	13293	NA	unknown function	NA	unknown function	NA	NA
HC1	HC	Vir09_ctg_15794-circular-cat_2	Vir09_ctg_15794-circular-cat_2_15	13354	14250	K21507	methyltransferase [EC:2.1.1.-]	COG0338	Site-specific DNA-adenine methylase	PF02086.14	TIGR00571
HC1	HC	Vir09_ctg_15794-circular-cat_2	Vir09_ctg_15794-circular-cat_2_16	14257	14484	NA	unknown function	NA	unknown function	NA	NA
HC1	HC	Vir09_ctg_15794-circular-cat_2	Vir09_ctg_15794-circular-cat_2_17	14481	14729	NA	unknown function	NA	unknown function	NA	NA
HC1	HC	Vir09_ctg_15794-circular-cat_2	Vir09_ctg_15794-circular-cat_2_18	14756	15487	NA	unknown function	NA	unknown function	NA	NA
HC1	HC	Vir09_ctg_15794-circular-cat_2	Vir09_ctg_15794-circular-cat_2_19	15554	16009	NA	unknown function	NA	unknown function	NA	NA
HC1	HC	Vir09_ctg_15794-circular-cat_2	Vir09_ctg_15794-circular-cat_2_2	250	780	NA	unknown function	NA	unknown function	NA	NA
HC1	HC	Vir09_ctg_15794-circular-cat_2	Vir09_ctg_15794-circular-cat_2_20	16090	16593	NA	unknown function	NA	unknown function	PF10721.8	NA
HC1	HC	Vir09_ctg_15794-circular-cat_2	Vir09_ctg_15794-circular-cat_2_21	16565	16804	NA	unknown function	NA	unknown function	NA	NA
HC1	HC	Vir09_ctg_15794-circular-cat_2	Vir09_ctg_15794-circular-cat_2_22	16801	17277	K01185	lysozyme [EC:3.2.1.17]	COG4678	Muramidase (phage lambda lysozyme)	PF00959.18	NA
HC1	HC	Vir09_ctg_15794-circular-cat_2	Vir09_ctg_15794-circular-cat_2_23	17319	19700	K16711	colanic acid biosynthesis protein WcaM	NA	unknown function	NA	TIGR04004
HC1	HC	Vir09_ctg_15794-circular-cat_2	Vir09_ctg_15794-circular-cat_2_24	19751	22270	NA	unknown function	COG2755	Lysophospholipase L1 or related esterase	NA	NA
HC1	HC	Vir09_ctg_15794-circular-cat_2	Vir09_ctg_15794-circular-cat_2_25	22280	22999	NA	unknown function	NA	unknown function	NA	NA
HC1	HC	Vir09_ctg_15794-circular-cat_2	Vir09_ctg_15794-circular-cat_2_26	23101	23877	K03465	thymidylate synthase (FAD) [EC:2.1.1.148]	COG1351	Thymidylate synthase ThyX	PF02511.14	TIGR02170
HC1	HC	Vir09_ctg_15794-circular-cat_2	Vir09_ctg_15794-circular-cat_2_27	24079	24594	NA	unknown function	NA	unknown function	NA	NA
HC1	HC	Vir09_ctg_15794-circular-cat_2	Vir09_ctg_15794-circular-cat_2_28	24594	25580	NA	unknown function	NA	unknown function	NA	NA
HC1	HC	Vir09_ctg_15794-circular-cat_2	Vir09_ctg_15794-circular-cat_2_29	25589	27745	NA	unknown function	NA	unknown function	NA	NA
HC1	HC	Vir09_ctg_15794-circular-cat_2	Vir09_ctg_15794-circular-cat_2_3	795	1376	NA	unknown function	NA	unknown function	NA	NA
HC1	HC	Vir09_ctg_15794-circular-cat_2	Vir09_ctg_15794-circular-cat_2_30	27753	27965	NA	unknown function	NA	unknown function	NA	NA
HC1	HC	Vir09_ctg_15794-circular-cat_2	Vir09_ctg_15794-circular-cat_2_31	28034	28165	NA	unknown function	NA	unknown function	NA	NA
HC1	HC	Vir09_ctg_15794-circular-cat_2	Vir09_ctg_15794-circular-cat_2_32	28165	28908	NA	unknown function	NA	unknown function	PF13479.5	NA
HC1	HC	Vir09_ctg_15794-circular-cat_2	Vir09_ctg_15794-circular-cat_2_33	28892	29416	NA	unknown function	NA	unknown function	PF13392.5	NA
HC1	HC	Vir09_ctg_15794-circular-cat_2	Vir09_ctg_15794-circular-cat_2_34	29431	30192	NA	unknown function	NA	unknown function	NA	NA
HC1	HC	Vir09_ctg_15794-circular-cat_2	Vir09_ctg_15794-circular-cat_2_35	30253	30591	NA	unknown function	NA	unknown function	NA	NA
HC1	HC	Vir09_ctg_15794-circular-cat_2	Vir09_ctg_15794-circular-cat_2_36	30572	31159	NA	unknown function	NA	unknown function	NA	NA
HC1	HC	Vir09_ctg_15794-circular-cat_2	Vir09_ctg_15794-circular-cat_2_37	31165	31851	NA	unknown function	NA	unknown function	NA	NA
HC1	HC	Vir09_ctg_15794-circular-cat_2	Vir09_ctg_15794-circular-cat_2_38	31861	32043	NA	unknown function	NA	unknown function	NA	NA
HC1	HC	Vir09_ctg_15794-circular-cat_2	Vir09_ctg_15794-circular-cat_2_39	32056	42939	NA	unknown function	NA	unknown function	NA	NA
HC1	HC	Vir09_ctg_15794-circular-cat_2	Vir09_ctg_15794-circular-cat_2_4	1321	2478	NA	unknown function	COG3864	Predicted metal-dependent peptidase	PF09967.8	PF13203.5
HC1	HC	Vir09_ctg_15794-circular-cat_2	Vir09_ctg_15794-circular-cat_2_40	42942	44075	NA	unknown function	NA	unknown function	NA	NA
HC1	HC	Vir09_ctg_15794-circular-cat_2	Vir09_ctg_15794-circular-cat_2_41	44075	44497	NA	unknown function	NA	unknown function	NA	NA
HC1	HC	Vir09_ctg_15794-circular-cat_2	Vir09_ctg_15794-circular-cat_2_42	44507	47221	NA	unknown function	NA	unknown function	NA	NA
HC1	HC	Vir09_ctg_15794-circular-cat_2	Vir09_ctg_15794-circular-cat_2_43	47276	48073	NA	unknown function	NA	unknown function	NA	NA
HC1	HC	Vir09_ctg_15794-circular-cat_2	Vir09_ctg_15794-circular-cat_2_44	48085	48645	NA	unknown function	NA	unknown function	NA	NA
HC1	HC	Vir09_ctg_15794-circular-cat_2	Vir09_ctg_15794-circular-cat_2_45	48733	49905	NA	unknown function	NA	unknown function	NA	TIGR04387
HC1	HC	Vir09_ctg_15794-circular-cat_2	Vir09_ctg_15794-circular-cat_2_46	49920	51095	NA	unknown function	NA	unknown function	NA	NA
HC1	HC	Vir09_ctg_15794-circular-cat_2	Vir09_ctg_15794-circular-cat_2_47	51098	51418	NA	unknown function	NA	unknown function	NA	NA
HC1	HC	Vir09_ctg_15794-circular-cat_2	Vir09_ctg_15794-circular-cat_2_48	51493	53727	NA	unknown function	NA	unknown function	NA	NA
HC1	HC	Vir09_ctg_15794-circular-cat_2	Vir09_ctg_15794-circular-cat_2_49	53798	54337	NA	unknown function	NA	unknown function	NA	NA
HC1	HC	Vir09_ctg_15794-circular-cat_2	Vir09_ctg_15794-circular-cat_2_5	2496	3824	K01144	exodeoxyribonuclease V [EC:3.1.11.5]	COG0507	ATP-dependent exoDNAse (exonuclease V), alpha subunit, helicase superfamily I	PF13245.5	PF13604.5
HC1	HC	Vir09_ctg_15794-circular-cat_2	Vir09_ctg_15794-circular-cat_2_50	54347	54682	NA	unknown function	NA	unknown function	NA	NA
HC1	HC	Vir09_ctg_15794-circular-cat_2	Vir09_ctg_15794-circular-cat_2_51	55072	55317	NA	unknown function	NA	unknown function	NA	NA
HC1	HC	Vir09_ctg_15794-circular-cat_2	Vir09_ctg_15794-circular-cat_2_52	55544	55678	NA	unknown function	NA	unknown function	NA	NA
HC1	HC	Vir09_ctg_15794-circular-cat_2	Vir09_ctg_15794-circular-cat_2_53	55671	56096	NA	unknown function	NA	unknown function	PF13876.5	NA
HC1	HC	Vir09_ctg_15794-circular-cat_2	Vir09_ctg_15794-circular-cat_2_54	56093	56299	NA	unknown function	NA	unknown function	NA	NA
HC1	HC	Vir09_ctg_15794-circular-cat_2	Vir09_ctg_15794-circular-cat_2_55	56331	57233	NA	unknown function	NA	unknown function	NA	NA
HC1	HC	Vir09_ctg_15794-circular-cat_2	Vir09_ctg_15794-circular-cat_2_56	57240	58850	NA	unknown function	NA	unknown function	NA	NA
HC1	HC	Vir09_ctg_15794-circular-cat_2	Vir09_ctg_15794-circular-cat_2_57	58847	59527	NA	unknown function	NA	unknown function	NA	NA
HC1	HC	Vir09_ctg_15794-circular-cat_2	Vir09_ctg_15794-circular-cat_2_58	59579	59827	NA	unknown function	NA	unknown function	NA	NA
HC1	HC	Vir09_ctg_15794-circular-cat_2	Vir09_ctg_15794-circular-cat_2_59	60036	60308	NA	unknown function	NA	unknown function	NA	NA
HC1	HC	Vir09_ctg_15794-circular-cat_2	Vir09_ctg_15794-circular-cat_2_6	3824	4348	NA	unknown function	NA	unknown function	NA	NA
HC1	HC	Vir09_ctg_15794-circular-cat_2	Vir09_ctg_15794-circular-cat_2_60	60817	61302	NA	unknown function	NA	unknown function	NA	NA
HC1	HC	Vir09_ctg_15794-circular-cat_2	Vir09_ctg_15794-circular-cat_2_61	61348	61731	NA	unknown function	NA	unknown function	NA	NA
HC1	HC	Vir09_ctg_15794-circular-cat_2	Vir09_ctg_15794-circular-cat_2_62	61884	61973	NA	unknown function	NA	unknown function	NA	NA
HC1	HC	Vir09_ctg_15794-circular-cat_2	Vir09_ctg_15794-circular-cat_2_63	61975	62289	NA	unknown function	NA	unknown function	NA	NA
HC1	HC	Vir09_ctg_15794-circular-cat_2	Vir09_ctg_15794-circular-cat_2_64	62289	62489	NA	unknown function	NA	unknown function	NA	NA
HC1	HC	Vir09_ctg_15794-circular-cat_2	Vir09_ctg_15794-circular-cat_2_65	62486	62665	NA	unknown function	NA	unknown function	NA	NA
HC1	HC	Vir09_ctg_15794-circular-cat_2	Vir09_ctg_15794-circular-cat_2_66	62735	62926	NA	unknown function	NA	unknown function	NA	NA
HC1	HC	Vir09_ctg_15794-circular-cat_2	Vir09_ctg_15794-circular-cat_2_67	62923	63210	NA	unknown function	NA	unknown function	NA	NA
HC1	HC	Vir09_ctg_15794-circular-cat_2	Vir09_ctg_15794-circular-cat_2_68	63207	63506	NA	unknown function	NA	unknown function	NA	NA
HC1	HC	Vir09_ctg_15794-circular-cat_2	Vir09_ctg_15794-circular-cat_2_69	63513	63692	NA	unknown function	NA	unknown function	NA	NA
HC1	HC	Vir09_ctg_15794-circular-cat_2	Vir09_ctg_15794-circular-cat_2_7	4345	4740	NA	unknown function	NA	unknown function	NA	NA
HC1	HC	Vir09_ctg_15794-circular-cat_2	Vir09_ctg_15794-circular-cat_2_70	63679	63963	NA	unknown function	NA	unknown function	NA	NA
HC1	HC	Vir09_ctg_15794-circular-cat_2	Vir09_ctg_15794-circular-cat_2_71	64074	64394	NA	unknown function	NA	unknown function	NA	NA
HC1	HC	Vir09_ctg_15794-circular-cat_2	Vir09_ctg_15794-circular-cat_2_72	64391	64681	NA	unknown function	NA	unknown function	NA	NA
HC1	HC	Vir09_ctg_15794-circular-cat_2	Vir09_ctg_15794-circular-cat_2_73	64657	65001	NA	unknown function	NA	unknown function	NA	NA
HC1	HC	Vir09_ctg_15794-circular-cat_2	Vir09_ctg_15794-circular-cat_2_74	65001	65264	NA	unknown function	NA	unknown function	NA	NA
HC1	HC	Vir09_ctg_15794-circular-cat_2	Vir09_ctg_15794-circular-cat_2_75	65346	65627	NA	unknown function	NA	unknown function	NA	NA
HC1	HC	Vir09_ctg_15794-circular-cat_2	Vir09_ctg_15794-circular-cat_2_76	65718	66002	NA	unknown function	NA	unknown function	NA	NA
HC1	HC	Vir09_ctg_15794-circular-cat_2	Vir09_ctg_15794-circular-cat_2_77	66048	66212	NA	unknown function	NA	unknown function	NA	NA
HC1	HC	Vir09_ctg_15794-circular-cat_2	Vir09_ctg_15794-circular-cat_2_78	66212	66499	NA	unknown function	NA	unknown function	NA	NA
HC1	HC	Vir09_ctg_15794-circular-cat_2	Vir09_ctg_15794-circular-cat_2_79	66499	67479	NA	unknown function	NA	unknown function	NA	NA
HC1	HC	Vir09_ctg_15794-circular-cat_2	Vir09_ctg_15794-circular-cat_2_8	4737	4928	NA	unknown function	NA	unknown function	NA	NA
HC1	HC	Vir09_ctg_15794-circular-cat_2	Vir09_ctg_15794-circular-cat_2_80	67492	68766	NA	unknown function	NA	unknown function	PF00940.18	NA
HC1	HC	Vir09_ctg_15794-circular-cat_2	Vir09_ctg_15794-circular-cat_2_81	68886	69140	NA	unknown function	NA	unknown function	NA	NA
HC1	HC	Vir09_ctg_15794-circular-cat_2	Vir09_ctg_15794-circular-cat_2_82	69143	69391	NA	unknown function	NA	unknown function	NA	NA
HC1	HC	Vir09_ctg_15794-circular-cat_2	Vir09_ctg_15794-circular-cat_2_83	69636	69872	NA	unknown function	NA	unknown function	NA	NA
HC1	HC	Vir09_ctg_15794-circular-cat_2	Vir09_ctg_15794-circular-cat_2_84	69875	70102	NA	unknown function	NA	unknown function	NA	NA
HC1	HC	Vir09_ctg_15794-circular-cat_2	Vir09_ctg_15794-circular-cat_2_85	70104	70349	NA	unknown function	NA	unknown function	NA	NA
HC1	HC	Vir09_ctg_15794-circular-cat_2	Vir09_ctg_15794-circular-cat_2_86	70336	70953	NA	unknown function	NA	unknown function	NA	NA
HC1	HC	Vir09_ctg_15794-circular-cat_2	Vir09_ctg_15794-circular-cat_2_87	70934	71191	NA	unknown function	NA	unknown function	NA	NA
HC1	HC	Vir09_ctg_15794-circular-cat_2	Vir09_ctg_15794-circular-cat_2_88	71191	71484	NA	unknown function	NA	unknown function	NA	NA
HC1	HC	Vir09_ctg_15794-circular-cat_2	Vir09_ctg_15794-circular-cat_2_89	71481	71765	NA	unknown function	NA	unknown function	NA	NA
HC1	HC	Vir09_ctg_15794-circular-cat_2	Vir09_ctg_15794-circular-cat_2_9	4998	7466	NA	unknown function	NA	unknown function	NA	NA
HC1	HC	Vir09_ctg_15794-circular-cat_2	Vir09_ctg_15794-circular-cat_2_90	71752	72117	NA	unknown function	NA	unknown function	PF13392.5	NA
HC1	HC	Vir09_ctg_15794-circular-cat_2	Vir09_ctg_15794-circular-cat_2_91	72114	72440	NA	unknown function	NA	unknown function	NA	NA
HC1	HC	Vir09_ctg_15794-circular-cat_2	Vir09_ctg_15794-circular-cat_2_92	72433	72636	NA	unknown function	NA	unknown function	NA	NA
HC1	HC	Vir09_ctg_15794-circular-cat_2	Vir09_ctg_15794-circular-cat_2_93	72629	73465	NA	unknown function	COG0330	Regulator of protease activity HflC, stomatin/prohibitin superfamily	PF01145.24	NA
HC1	HC	Vir09_ctg_15794-circular-cat_2	Vir09_ctg_15794-circular-cat_2_94	73543	74298	K03544	ATP-dependent Clp protease ATP-binding subunit ClpX	NA	unknown function	PF00004.28	PF07724.13
HC1	HC	Vir09_ctg_15794-circular-cat_2	Vir09_ctg_15794-circular-cat_2_95	74304	75128	NA	unknown function	COG0714	MoxR-like ATPase	NA	NA
HC1	HC	Vir09_ctg_17488-cat_2	Vir09_ctg_17488-cat_2_1	19	261	NA	unknown function	NA	unknown function	NA	NA
HC1	HC	Vir09_ctg_17488-cat_2	Vir09_ctg_17488-cat_2_2	258	446	NA	unknown function	NA	unknown function	NA	NA
HC1	HC	Vir09_ctg_17488-cat_2	Vir09_ctg_17488-cat_2_3	409	1284	NA	unknown function	NA	unknown function	NA	NA
HC1	HC	Vir09_ctg_17488-cat_2	Vir09_ctg_17488-cat_2_4	1277	1402	NA	unknown function	NA	unknown function	NA	NA
HC1	HC	Vir09_ctg_17488-cat_2	Vir09_ctg_17488-cat_2_5	1572	1862	NA	unknown function	NA	unknown function	NA	NA
HC1	HC	Vir09_ctg_17488-cat_2	Vir09_ctg_17488-cat_2_6	1834	2391	NA	unknown function	NA	unknown function	NA	NA
HC1	HC	Vir09_ctg_17488-cat_2	Vir09_ctg_17488-cat_2_7	2395	5151	NA	unknown function	NA	unknown function	PF13936.5	NA
HC1	HC	Vir09_ctg_17488-cat_2	Vir09_ctg_17488-cat_2_8	5162	5428	NA	unknown function	NA	unknown function	NA	NA
HC1	HC	Vir09_ctg_18443-cat_1	Vir09_ctg_18443-cat_1_1	247	579	NA	unknown function	NA	unknown function	NA	NA
HC1	HC	Vir09_ctg_18443-cat_1	Vir09_ctg_18443-cat_1_10	6873	7760	NA	unknown function	NA	unknown function	NA	NA
HC1	HC	Vir09_ctg_18443-cat_1	Vir09_ctg_18443-cat_1_11	7776	9623	NA	unknown function	NA	unknown function	NA	NA
HC1	HC	Vir09_ctg_18443-cat_1	Vir09_ctg_18443-cat_1_12	9647	9979	NA	unknown function	NA	unknown function	NA	NA
HC1	HC	Vir09_ctg_18443-cat_1	Vir09_ctg_18443-cat_1_13	9954	10277	NA	unknown function	NA	unknown function	NA	NA
HC1	HC	Vir09_ctg_18443-cat_1	Vir09_ctg_18443-cat_1_14	10292	10996	NA	unknown function	NA	unknown function	NA	NA
HC1	HC	Vir09_ctg_18443-cat_1	Vir09_ctg_18443-cat_1_15	11079	11498	NA	unknown function	NA	unknown function	NA	NA
HC1	HC	Vir09_ctg_18443-cat_1	Vir09_ctg_18443-cat_1_16	11513	12055	NA	unknown function	NA	unknown function	NA	NA
HC1	HC	Vir09_ctg_18443-cat_1	Vir09_ctg_18443-cat_1_17	12064	12156	NA	unknown function	NA	unknown function	NA	NA
HC1	HC	Vir09_ctg_18443-cat_1	Vir09_ctg_18443-cat_1_2	569	985	NA	unknown function	NA	unknown function	NA	NA
HC1	HC	Vir09_ctg_18443-cat_1	Vir09_ctg_18443-cat_1_3	996	1214	NA	unknown function	NA	unknown function	NA	NA
HC1	HC	Vir09_ctg_18443-cat_1	Vir09_ctg_18443-cat_1_4	1229	1768	NA	unknown function	NA	unknown function	NA	NA
HC1	HC	Vir09_ctg_18443-cat_1	Vir09_ctg_18443-cat_1_5	1765	2178	NA	unknown function	NA	unknown function	NA	NA
HC1	HC	Vir09_ctg_18443-cat_1	Vir09_ctg_18443-cat_1_6	2191	3936	NA	unknown function	COG4626	Phage terminase-like protein, large subunit, contains N-terminal HTH domain	PF03354.14	NA
HC1	HC	Vir09_ctg_18443-cat_1	Vir09_ctg_18443-cat_1_7	3952	5238	NA	unknown function	NA	unknown function	NA	NA
HC1	HC	Vir09_ctg_18443-cat_1	Vir09_ctg_18443-cat_1_8	5250	5450	NA	unknown function	NA	unknown function	NA	NA
HC1	HC	Vir09_ctg_18443-cat_1	Vir09_ctg_18443-cat_1_9	5524	6873	NA	unknown function	NA	unknown function	PF04860.11	TIGR01537
HC1	HC	Vir09_ctg_227-cat_2	Vir09_ctg_227-cat_2_1	2	343	NA	unknown function	NA	unknown function	NA	NA
HC1	HC	Vir09_ctg_227-cat_2	Vir09_ctg_227-cat_2_10	3931	4095	NA	unknown function	NA	unknown function	NA	NA
HC1	HC	Vir09_ctg_227-cat_2	Vir09_ctg_227-cat_2_11	4104	4253	NA	unknown function	NA	unknown function	NA	NA
HC1	HC	Vir09_ctg_227-cat_2	Vir09_ctg_227-cat_2_12	4241	5461	NA	unknown function	COG0553	Superfamily II DNA or RNA helicase, SNF2 family	NA	NA
HC1	HC	Vir09_ctg_227-cat_2	Vir09_ctg_227-cat_2_13	5461	5754	NA	unknown function	NA	unknown function	NA	NA
HC1	HC	Vir09_ctg_227-cat_2	Vir09_ctg_227-cat_2_14	5751	6650	NA	unknown function	COG0286	Type I restriction-modification system, DNA methylase subunit	NA	NA
HC1	HC	Vir09_ctg_227-cat_2	Vir09_ctg_227-cat_2_15	6713	7189	NA	unknown function	NA	unknown function	NA	NA
HC1	HC	Vir09_ctg_227-cat_2	Vir09_ctg_227-cat_2_16	7212	11558	NA	unknown function	NA	unknown function	NA	TIGR01613
HC1	HC	Vir09_ctg_227-cat_2	Vir09_ctg_227-cat_2_17	11567	11800	NA	unknown function	NA	unknown function	NA	NA
HC1	HC	Vir09_ctg_227-cat_2	Vir09_ctg_227-cat_2_18	11800	12012	NA	unknown function	NA	unknown function	NA	NA
HC1	HC	Vir09_ctg_227-cat_2	Vir09_ctg_227-cat_2_19	12022	12570	NA	unknown function	NA	unknown function	NA	NA
HC1	HC	Vir09_ctg_227-cat_2	Vir09_ctg_227-cat_2_2	340	936	NA	unknown function	NA	unknown function	NA	NA
HC1	HC	Vir09_ctg_227-cat_2	Vir09_ctg_227-cat_2_20	12570	13166	NA	unknown function	NA	unknown function	NA	NA
HC1	HC	Vir09_ctg_227-cat_2	Vir09_ctg_227-cat_2_21	13233	13322	NA	unknown function	NA	unknown function	NA	NA
HC1	HC	Vir09_ctg_227-cat_2	Vir09_ctg_227-cat_2_22	13322	13417	NA	unknown function	NA	unknown function	NA	NA
HC1	HC	Vir09_ctg_227-cat_2	Vir09_ctg_227-cat_2_23	13434	14006	K01449	N-acetylmuramoyl-L-alanine amidase [EC:3.5.1.28]	NA	unknown function	PF07486.11	TIGR02869
HC1	HC	Vir09_ctg_227-cat_2	Vir09_ctg_227-cat_2_24	14026	14949	NA	unknown function	NA	unknown function	NA	NA
HC1	HC	Vir09_ctg_227-cat_2	Vir09_ctg_227-cat_2_25	14951	15211	NA	unknown function	NA	unknown function	PF11753.7	NA
HC1	HC	Vir09_ctg_227-cat_2	Vir09_ctg_227-cat_2_26	15223	15822	NA	unknown function	NA	unknown function	NA	NA
HC1	HC	Vir09_ctg_227-cat_2	Vir09_ctg_227-cat_2_27	15837	16028	NA	unknown function	NA	unknown function	NA	NA
HC1	HC	Vir09_ctg_227-cat_2	Vir09_ctg_227-cat_2_28	16109	16390	NA	unknown function	NA	unknown function	NA	NA
HC1	HC	Vir09_ctg_227-cat_2	Vir09_ctg_227-cat_2_29	16459	17232	NA	unknown function	NA	unknown function	NA	NA
HC1	HC	Vir09_ctg_227-cat_2	Vir09_ctg_227-cat_2_3	945	1418	NA	unknown function	NA	unknown function	NA	NA
HC1	HC	Vir09_ctg_227-cat_2	Vir09_ctg_227-cat_2_30	17281	18066	NA	unknown function	NA	unknown function	NA	NA
HC1	HC	Vir09_ctg_227-cat_2	Vir09_ctg_227-cat_2_31	18108	18392	NA	unknown function	NA	unknown function	NA	NA
HC1	HC	Vir09_ctg_227-cat_2	Vir09_ctg_227-cat_2_32	18428	18601	NA	unknown function	NA	unknown function	NA	NA
HC1	HC	Vir09_ctg_227-cat_2	Vir09_ctg_227-cat_2_33	18654	19466	NA	unknown function	NA	unknown function	NA	NA
HC1	HC	Vir09_ctg_227-cat_2	Vir09_ctg_227-cat_2_34	19485	19802	NA	unknown function	NA	unknown function	NA	NA
HC1	HC	Vir09_ctg_227-cat_2	Vir09_ctg_227-cat_2_35	19972	20190	NA	unknown function	NA	unknown function	NA	NA
HC1	HC	Vir09_ctg_227-cat_2	Vir09_ctg_227-cat_2_36	20247	20606	NA	unknown function	NA	unknown function	NA	NA
HC1	HC	Vir09_ctg_227-cat_2	Vir09_ctg_227-cat_2_37	20679	20927	NA	unknown function	NA	unknown function	NA	NA
HC1	HC	Vir09_ctg_227-cat_2	Vir09_ctg_227-cat_2_38	21099	21515	NA	unknown function	NA	unknown function	NA	NA
HC1	HC	Vir09_ctg_227-cat_2	Vir09_ctg_227-cat_2_39	21565	21789	NA	unknown function	NA	unknown function	NA	NA
HC1	HC	Vir09_ctg_227-cat_2	Vir09_ctg_227-cat_2_4	1446	1736	NA	unknown function	NA	unknown function	NA	NA
HC1	HC	Vir09_ctg_227-cat_2	Vir09_ctg_227-cat_2_40	21947	22174	NA	unknown function	NA	unknown function	NA	NA
HC1	HC	Vir09_ctg_227-cat_2	Vir09_ctg_227-cat_2_41	22208	22414	NA	unknown function	NA	unknown function	NA	NA
HC1	HC	Vir09_ctg_227-cat_2	Vir09_ctg_227-cat_2_42	22416	22835	NA	unknown function	NA	unknown function	NA	NA
HC1	HC	Vir09_ctg_227-cat_2	Vir09_ctg_227-cat_2_43	22835	23086	NA	unknown function	NA	unknown function	NA	NA
HC1	HC	Vir09_ctg_227-cat_2	Vir09_ctg_227-cat_2_44	23181	23345	NA	unknown function	NA	unknown function	NA	NA
HC1	HC	Vir09_ctg_227-cat_2	Vir09_ctg_227-cat_2_45	23374	23688	NA	unknown function	NA	unknown function	NA	NA
HC1	HC	Vir09_ctg_227-cat_2	Vir09_ctg_227-cat_2_46	23834	25072	NA	unknown function	COG0582	Integrase	PF00589.21	NA
HC1	HC	Vir09_ctg_227-cat_2	Vir09_ctg_227-cat_2_47	25332	25640	NA	unknown function	NA	unknown function	NA	NA
HC1	HC	Vir09_ctg_227-cat_2	Vir09_ctg_227-cat_2_48	25655	26239	NA	unknown function	NA	unknown function	NA	NA
HC1	HC	Vir09_ctg_227-cat_2	Vir09_ctg_227-cat_2_49	26267	26482	NA	unknown function	NA	unknown function	PF16938.4	NA
HC1	HC	Vir09_ctg_227-cat_2	Vir09_ctg_227-cat_2_5	1723	2742	NA	unknown function	COG0241	Histidinol phosphatase or a related phosphatase	NA	NA
HC1	HC	Vir09_ctg_227-cat_2	Vir09_ctg_227-cat_2_50	26469	26804	NA	unknown function	NA	unknown function	NA	NA
HC1	HC	Vir09_ctg_227-cat_2	Vir09_ctg_227-cat_2_51	26829	27923	NA	unknown function	COG3344	Retron-type reverse transcriptase	PF00078.26	TIGR04416
HC1	HC	Vir09_ctg_227-cat_2	Vir09_ctg_227-cat_2_52	28239	28727	NA	unknown function	NA	unknown function	NA	NA
HC1	HC	Vir09_ctg_227-cat_2	Vir09_ctg_227-cat_2_53	28724	28867	NA	unknown function	NA	unknown function	PF09693.9	NA
HC1	HC	Vir09_ctg_227-cat_2	Vir09_ctg_227-cat_2_54	28882	29193	NA	unknown function	NA	unknown function	NA	NA
HC1	HC	Vir09_ctg_227-cat_2	Vir09_ctg_227-cat_2_55	29248	30222	NA	unknown function	NA	unknown function	NA	NA
HC1	HC	Vir09_ctg_227-cat_2	Vir09_ctg_227-cat_2_56	30238	31368	NA	unknown function	NA	unknown function	NA	NA
HC1	HC	Vir09_ctg_227-cat_2	Vir09_ctg_227-cat_2_57	31376	32449	NA	unknown function	NA	unknown function	PF14594.5	NA
HC1	HC	Vir09_ctg_227-cat_2	Vir09_ctg_227-cat_2_58	32455	33369	NA	unknown function	NA	unknown function	PF05709.10	NA
HC1	HC	Vir09_ctg_227-cat_2	Vir09_ctg_227-cat_2_59	33366	39779	NA	unknown function	NA	unknown function	NA	NA
HC1	HC	Vir09_ctg_227-cat_2	Vir09_ctg_227-cat_2_6	2739	3041	NA	unknown function	NA	unknown function	NA	NA
HC1	HC	Vir09_ctg_227-cat_2	Vir09_ctg_227-cat_2_60	39776	40153	NA	unknown function	NA	unknown function	NA	NA
HC1	HC	Vir09_ctg_227-cat_2	Vir09_ctg_227-cat_2_61	40163	40930	NA	unknown function	NA	unknown function	PF08230.10	NA
HC1	HC	Vir09_ctg_227-cat_2	Vir09_ctg_227-cat_2_7	3038	3199	NA	unknown function	NA	unknown function	NA	NA
HC1	HC	Vir09_ctg_227-cat_2	Vir09_ctg_227-cat_2_8	3214	3765	NA	unknown function	NA	unknown function	NA	NA
HC1	HC	Vir09_ctg_227-cat_2	Vir09_ctg_227-cat_2_9	3762	3941	NA	unknown function	NA	unknown function	NA	NA
HC1	HC	Vir09_ctg_2413-cat_2	Vir09_ctg_2413-cat_2_1	1	732	NA	unknown function	NA	unknown function	NA	NA
HC1	HC	Vir09_ctg_2413-cat_2	Vir09_ctg_2413-cat_2_2	745	1188	NA	unknown function	NA	unknown function	NA	NA
HC1	HC	Vir09_ctg_2413-cat_2	Vir09_ctg_2413-cat_2_3	1185	2300	NA	unknown function	NA	unknown function	NA	NA
HC1	HC	Vir09_ctg_2413-cat_2	Vir09_ctg_2413-cat_2_4	2383	2550	NA	unknown function	NA	unknown function	NA	NA
HC1	HC	Vir09_ctg_2413-cat_2	Vir09_ctg_2413-cat_2_5	2952	3149	NA	unknown function	NA	unknown function	NA	NA
HC1	HC	Vir09_ctg_2413-cat_2	Vir09_ctg_2413-cat_2_6	3216	3524	NA	unknown function	NA	unknown function	NA	NA
HC1	HC	Vir09_ctg_2413-cat_2	Vir09_ctg_2413-cat_2_7	3527	5206	NA	unknown function	NA	unknown function	NA	NA
HC1	HC	Vir09_ctg_2413-cat_2	Vir09_ctg_2413-cat_2_8	5225	5989	NA	unknown function	NA	unknown function	NA	NA
HC1	HC	Vir09_ctg_2869-cat_1	Vir09_ctg_2869-cat_1_1	104	577	NA	unknown function	NA	unknown function	PF09675.9	TIGR02763
HC1	HC	Vir09_ctg_2869-cat_1	Vir09_ctg_2869-cat_1_2	665	958	NA	unknown function	NA	unknown function	NA	NA
HC1	HC	Vir09_ctg_2869-cat_1	Vir09_ctg_2869-cat_1_3	970	1197	NA	unknown function	NA	unknown function	NA	NA
HC1	HC	Vir09_ctg_2869-cat_1	Vir09_ctg_2869-cat_1_4	1199	2110	NA	unknown function	NA	unknown function	NA	NA
HC1	HC	Vir09_ctg_3671-cat_2	Vir09_ctg_3671-cat_2_1	21	416	NA	unknown function	NA	unknown function	NA	NA
HC1	HC	Vir09_ctg_3671-cat_2	Vir09_ctg_3671-cat_2_2	429	959	NA	unknown function	NA	unknown function	NA	NA
HC1	HC	Vir09_ctg_3671-cat_2	Vir09_ctg_3671-cat_2_3	1059	1232	NA	unknown function	NA	unknown function	PF14205.5	NA
HC1	HC	Vir09_ctg_3671-cat_2	Vir09_ctg_3671-cat_2_4	1378	2121	NA	unknown function	NA	unknown function	PF06810.10	NA
HC1	HC	Vir09_ctg_3671-cat_2	Vir09_ctg_3671-cat_2_5	2121	3290	NA	unknown function	NA	unknown function	NA	NA
HC1	HC	Vir09_ctg_3671-cat_2	Vir09_ctg_3671-cat_2_6	3303	3779	NA	unknown function	NA	unknown function	NA	NA
HC1	HC	Vir09_ctg_3671-cat_2	Vir09_ctg_3671-cat_2_7	3866	4165	NA	unknown function	NA	unknown function	NA	NA
HC1	HC	Vir09_ctg_657-circular-cat_1	Vir09_ctg_657-circular-cat_1_1	2	970	NA	unknown function	NA	unknown function	PF02305.16	NA
HC1	HC	Vir09_ctg_657-circular-cat_1	Vir09_ctg_657-circular-cat_1_2	1321	1770	NA	unknown function	NA	unknown function	PF09675.9	TIGR02763
HC1	HC	Vir09_ctg_657-circular-cat_1	Vir09_ctg_657-circular-cat_1_3	1849	2139	NA	unknown function	NA	unknown function	NA	NA
HC1	HC	Vir09_ctg_657-circular-cat_1	Vir09_ctg_657-circular-cat_1_4	2136	3053	NA	unknown function	NA	unknown function	NA	NA
HC1	HC	Vir09_ctg_657-circular-cat_1	Vir09_ctg_657-circular-cat_1_5	3032	3262	NA	unknown function	NA	unknown function	NA	NA
HC1	HC	Vir09_ctg_657-circular-cat_1	Vir09_ctg_657-circular-cat_1_6	3336	3458	NA	unknown function	NA	unknown function	NA	NA
HC1	HC	Vir09_ctg_657-circular-cat_1	Vir09_ctg_657-circular-cat_1_7	3561	4181	NA	unknown function	NA	unknown function	NA	NA
HC1	HC	Vir09_ctg_657-circular-cat_1	Vir09_ctg_657-circular-cat_1_8	4256	4948	NA	unknown function	NA	unknown function	PF02305.16	NA
HC1	HC	Vir09_ctg_8399-cat_1	Vir09_ctg_8399-cat_1_1	2	421	NA	unknown function	NA	unknown function	NA	NA
HC1	HC	Vir09_ctg_8399-cat_1	Vir09_ctg_8399-cat_1_2	473	808	NA	unknown function	NA	unknown function	NA	NA
HC1	HC	Vir09_ctg_8399-cat_1	Vir09_ctg_8399-cat_1_3	805	1041	NA	unknown function	NA	unknown function	NA	NA
HC1	HC	Vir09_ctg_8399-cat_1	Vir09_ctg_8399-cat_1_4	1034	1318	NA	unknown function	NA	unknown function	NA	NA
HC1	HC	Vir09_ctg_8399-cat_1	Vir09_ctg_8399-cat_1_5	1335	1622	NA	unknown function	NA	unknown function	PF09355.9	NA
HC6	HC	Vir10_ctg_13617-cat_1	Vir10_ctg_13617-cat_1_1	60	776	NA	unknown function	NA	unknown function	NA	NA
HC6	HC	Vir10_ctg_13617-cat_1	Vir10_ctg_13617-cat_1_2	1126	1920	NA	unknown function	COG3344	Retron-type reverse transcriptase	NA	NA
HC6	HC	Vir10_ctg_13617-cat_1	Vir10_ctg_13617-cat_1_3	2236	2670	NA	unknown function	NA	unknown function	NA	NA
HC6	HC	Vir10_ctg_13617-cat_1	Vir10_ctg_13617-cat_1_4	2734	3663	NA	unknown function	NA	unknown function	NA	NA
HC6	HC	Vir10_ctg_13617-cat_1	Vir10_ctg_13617-cat_1_5	3682	4617	NA	unknown function	NA	unknown function	NA	NA
HC6	HC	Vir10_ctg_13617-cat_1	Vir10_ctg_13617-cat_1_6	4633	5727	NA	unknown function	NA	unknown function	PF14594.5	NA
HC6	HC	Vir10_ctg_13617-cat_1	Vir10_ctg_13617-cat_1_7	5742	6605	NA	unknown function	NA	unknown function	PF05709.10	NA
HC6	HC	Vir10_ctg_13617-cat_1	Vir10_ctg_13617-cat_1_8	6614	7069	NA	unknown function	NA	unknown function	NA	NA
HC6	HC	Vir10_ctg_14182-cat_2	Vir10_ctg_14182-cat_2_1	18	518	NA	unknown function	NA	unknown function	NA	NA
HC6	HC	Vir10_ctg_14182-cat_2	Vir10_ctg_14182-cat_2_2	600	1100	NA	unknown function	NA	unknown function	NA	NA
HC6	HC	Vir10_ctg_14182-cat_2	Vir10_ctg_14182-cat_2_3	1127	1552	NA	unknown function	NA	unknown function	NA	NA
HC6	HC	Vir10_ctg_14182-cat_2	Vir10_ctg_14182-cat_2_4	1549	2121	NA	unknown function	NA	unknown function	PF06854.10	NA
HC6	HC	Vir10_ctg_14182-cat_2	Vir10_ctg_14182-cat_2_5	2137	3129	NA	unknown function	COG5412	Phage-related protein	NA	NA
HC6	HC	Vir10_ctg_14226-cat_2	Vir10_ctg_14226-cat_2_1	28	519	NA	unknown function	NA	unknown function	NA	NA
HC6	HC	Vir10_ctg_14226-cat_2	Vir10_ctg_14226-cat_2_2	521	982	NA	unknown function	NA	unknown function	NA	NA
HC6	HC	Vir10_ctg_14226-cat_2	Vir10_ctg_14226-cat_2_3	999	1268	NA	unknown function	NA	unknown function	PF16079.4	NA
HC6	HC	Vir10_ctg_14226-cat_2	Vir10_ctg_14226-cat_2_4	1280	1606	NA	unknown function	NA	unknown function	NA	NA
HC6	HC	Vir10_ctg_14226-cat_2	Vir10_ctg_14226-cat_2_5	1593	2087	NA	unknown function	NA	unknown function	NA	NA
HC6	HC	Vir10_ctg_14226-cat_2	Vir10_ctg_14226-cat_2_6	2109	3275	NA	unknown function	NA	unknown function	NA	NA
HC6	HC	Vir10_ctg_14226-cat_2	Vir10_ctg_14226-cat_2_7	3353	3985	NA	unknown function	NA	unknown function	PF06810.10	NA
HC6	HC	Vir10_ctg_14766-cat_2	Vir10_ctg_14766-cat_2_1	1	660	NA	unknown function	COG5412	Phage-related protein	NA	NA
HC6	HC	Vir10_ctg_14766-cat_2	Vir10_ctg_14766-cat_2_2	665	889	NA	unknown function	NA	unknown function	NA	NA
HC6	HC	Vir10_ctg_14766-cat_2	Vir10_ctg_14766-cat_2_3	931	1254	NA	unknown function	NA	unknown function	NA	NA
HC6	HC	Vir10_ctg_14766-cat_2	Vir10_ctg_14766-cat_2_4	1360	2064	NA	unknown function	NA	unknown function	NA	NA
HC6	HC	Vir10_ctg_14766-cat_2	Vir10_ctg_14766-cat_2_5	2068	2385	NA	unknown function	NA	unknown function	NA	NA
HC6	HC	Vir10_ctg_14766-cat_2	Vir10_ctg_14766-cat_2_6	2390	2794	NA	unknown function	NA	unknown function	NA	NA
HC6	HC	Vir10_ctg_1630-circular-cat_1	Vir10_ctg_1630-circular-cat_1_1	3	1181	NA	unknown function	NA	unknown function	PF02305.16	NA
HC6	HC	Vir10_ctg_1630-circular-cat_1	Vir10_ctg_1630-circular-cat_1_2	1235	2101	NA	unknown function	NA	unknown function	NA	NA
HC6	HC	Vir10_ctg_1630-circular-cat_1	Vir10_ctg_1630-circular-cat_1_3	2637	2795	NA	unknown function	NA	unknown function	NA	NA
HC6	HC	Vir10_ctg_1630-circular-cat_1	Vir10_ctg_1630-circular-cat_1_4	2796	3800	NA	unknown function	NA	unknown function	NA	NA
HC6	HC	Vir10_ctg_1630-circular-cat_1	Vir10_ctg_1630-circular-cat_1_5	3901	4152	NA	unknown function	NA	unknown function	NA	NA
HC6	HC	Vir10_ctg_1630-circular-cat_1	Vir10_ctg_1630-circular-cat_1_6	4157	4639	NA	unknown function	NA	unknown function	NA	NA
HC6	HC	Vir10_ctg_1630-circular-cat_1	Vir10_ctg_1630-circular-cat_1_7	4636	5142	NA	unknown function	NA	unknown function	PF02305.16	NA
HC6	HC	Vir10_ctg_1716-cat_2	Vir10_ctg_1716-cat_2_1	141	482	NA	unknown function	NA	unknown function	NA	NA
HC6	HC	Vir10_ctg_1716-cat_2	Vir10_ctg_1716-cat_2_2	691	1020	NA	unknown function	NA	unknown function	NA	NA
HC6	HC	Vir10_ctg_1716-cat_2	Vir10_ctg_1716-cat_2_3	1091	1666	NA	unknown function	NA	unknown function	NA	NA
HC6	HC	Vir10_ctg_1716-cat_2	Vir10_ctg_1716-cat_2_4	1671	2057	NA	unknown function	NA	unknown function	NA	NA
HC6	HC	Vir10_ctg_1716-cat_2	Vir10_ctg_1716-cat_2_5	2062	2577	NA	unknown function	NA	unknown function	NA	NA
HC6	HC	Vir10_ctg_1716-cat_2	Vir10_ctg_1716-cat_2_6	2618	3331	NA	unknown function	NA	unknown function	NA	NA
HC6	HC	Vir10_ctg_1716-cat_2	Vir10_ctg_1716-cat_2_7	3436	4548	NA	unknown function	NA	unknown function	NA	NA
HC6	HC	Vir10_ctg_1716-cat_2	Vir10_ctg_1716-cat_2_8	4548	6233	NA	unknown function	NA	unknown function	NA	NA
HC6	HC	Vir10_ctg_1716-cat_2	Vir10_ctg_1716-cat_2_9	6319	7965	NA	unknown function	NA	unknown function	NA	NA
HC6	HC	Vir10_ctg_22298-cat_2	Vir10_ctg_22298-cat_2_1	121	453	NA	unknown function	NA	unknown function	NA	NA
HC6	HC	Vir10_ctg_22298-cat_2	Vir10_ctg_22298-cat_2_10	9655	10950	NA	unknown function	NA	unknown function	NA	NA
HC6	HC	Vir10_ctg_22298-cat_2	Vir10_ctg_22298-cat_2_11	10892	11320	NA	unknown function	NA	unknown function	NA	NA
HC6	HC	Vir10_ctg_22298-cat_2	Vir10_ctg_22298-cat_2_12	11317	11877	NA	unknown function	NA	unknown function	NA	NA
HC6	HC	Vir10_ctg_22298-cat_2	Vir10_ctg_22298-cat_2_13	11870	13087	NA	unknown function	NA	unknown function	PF01068.20	NA
HC6	HC	Vir10_ctg_22298-cat_2	Vir10_ctg_22298-cat_2_14	13068	13451	NA	unknown function	NA	unknown function	NA	NA
HC6	HC	Vir10_ctg_22298-cat_2	Vir10_ctg_22298-cat_2_15	13636	14451	NA	unknown function	NA	unknown function	NA	NA
HC6	HC	Vir10_ctg_22298-cat_2	Vir10_ctg_22298-cat_2_16	14448	14831	NA	unknown function	NA	unknown function	NA	NA
HC6	HC	Vir10_ctg_22298-cat_2	Vir10_ctg_22298-cat_2_17	14818	15654	K03465	thymidylate synthase (FAD) [EC:2.1.1.148]	NA	unknown function	PF02511.14	TIGR02170
HC6	HC	Vir10_ctg_22298-cat_2	Vir10_ctg_22298-cat_2_18	15703	15792	NA	unknown function	NA	unknown function	NA	NA
HC6	HC	Vir10_ctg_22298-cat_2	Vir10_ctg_22298-cat_2_19	15799	16578	NA	unknown function	NA	unknown function	PF05565.10	NA
HC6	HC	Vir10_ctg_22298-cat_2	Vir10_ctg_22298-cat_2_2	460	930	NA	unknown function	NA	unknown function	NA	NA
HC6	HC	Vir10_ctg_22298-cat_2	Vir10_ctg_22298-cat_2_20	16655	16777	NA	unknown function	NA	unknown function	NA	NA
HC6	HC	Vir10_ctg_22298-cat_2	Vir10_ctg_22298-cat_2_21	16777	17838	NA	unknown function	NA	unknown function	PF06067.10	TIGR03299
HC6	HC	Vir10_ctg_22298-cat_2	Vir10_ctg_22298-cat_2_22	17858	18526	NA	unknown function	NA	unknown function	NA	TIGR00576
HC6	HC	Vir10_ctg_22298-cat_2	Vir10_ctg_22298-cat_2_23	18477	18734	NA	unknown function	NA	unknown function	NA	NA
HC6	HC	Vir10_ctg_22298-cat_2	Vir10_ctg_22298-cat_2_24	18731	19000	NA	unknown function	NA	unknown function	NA	NA
HC6	HC	Vir10_ctg_22298-cat_2	Vir10_ctg_22298-cat_2_25	19130	19723	NA	unknown function	NA	unknown function	NA	NA
HC6	HC	Vir10_ctg_22298-cat_2	Vir10_ctg_22298-cat_2_26	19720	19998	NA	unknown function	NA	unknown function	NA	NA
HC6	HC	Vir10_ctg_22298-cat_2	Vir10_ctg_22298-cat_2_27	20002	20151	NA	unknown function	NA	unknown function	NA	NA
HC6	HC	Vir10_ctg_22298-cat_2	Vir10_ctg_22298-cat_2_28	20167	20346	NA	unknown function	NA	unknown function	NA	NA
HC6	HC	Vir10_ctg_22298-cat_2	Vir10_ctg_22298-cat_2_29	20518	20700	NA	unknown function	NA	unknown function	NA	NA
HC6	HC	Vir10_ctg_22298-cat_2	Vir10_ctg_22298-cat_2_3	930	2390	K01144	exodeoxyribonuclease V [EC:3.1.11.5]	COG0507	ATP-dependent exoDNAse (exonuclease V), alpha subunit, helicase superfamily I	PF13245.5	PF13604.5
HC6	HC	Vir10_ctg_22298-cat_2	Vir10_ctg_22298-cat_2_30	20776	32988	NA	unknown function	NA	unknown function	NA	NA
HC6	HC	Vir10_ctg_22298-cat_2	Vir10_ctg_22298-cat_2_31	33119	38992	NA	unknown function	NA	unknown function	NA	NA
HC6	HC	Vir10_ctg_22298-cat_2	Vir10_ctg_22298-cat_2_32	38994	41567	NA	unknown function	NA	unknown function	NA	NA
HC6	HC	Vir10_ctg_22298-cat_2	Vir10_ctg_22298-cat_2_33	41558	44140	NA	unknown function	NA	unknown function	NA	NA
HC6	HC	Vir10_ctg_22298-cat_2	Vir10_ctg_22298-cat_2_34	44261	45055	NA	unknown function	NA	unknown function	NA	NA
HC6	HC	Vir10_ctg_22298-cat_2	Vir10_ctg_22298-cat_2_35	45052	49563	NA	unknown function	NA	unknown function	NA	NA
HC6	HC	Vir10_ctg_22298-cat_2	Vir10_ctg_22298-cat_2_36	49566	50495	NA	unknown function	NA	unknown function	NA	NA
HC6	HC	Vir10_ctg_22298-cat_2	Vir10_ctg_22298-cat_2_37	50467	51429	NA	unknown function	NA	unknown function	NA	NA
HC6	HC	Vir10_ctg_22298-cat_2	Vir10_ctg_22298-cat_2_38	51433	52137	NA	unknown function	NA	unknown function	NA	NA
HC6	HC	Vir10_ctg_22298-cat_2	Vir10_ctg_22298-cat_2_39	52139	52420	NA	unknown function	NA	unknown function	NA	NA
HC6	HC	Vir10_ctg_22298-cat_2	Vir10_ctg_22298-cat_2_4	2380	2934	NA	unknown function	NA	unknown function	NA	NA
HC6	HC	Vir10_ctg_22298-cat_2	Vir10_ctg_22298-cat_2_40	52552	53361	NA	unknown function	NA	unknown function	NA	NA
HC6	HC	Vir10_ctg_22298-cat_2	Vir10_ctg_22298-cat_2_41	53379	53783	NA	unknown function	NA	unknown function	NA	NA
HC6	HC	Vir10_ctg_22298-cat_2	Vir10_ctg_22298-cat_2_42	53785	54240	NA	unknown function	NA	unknown function	NA	NA
HC6	HC	Vir10_ctg_22298-cat_2	Vir10_ctg_22298-cat_2_5	2927	5230	NA	unknown function	COG0417	DNA polymerase elongation subunit (family B)	NA	NA
HC6	HC	Vir10_ctg_22298-cat_2	Vir10_ctg_22298-cat_2_6	5227	6612	NA	unknown function	NA	unknown function	NA	NA
HC6	HC	Vir10_ctg_22298-cat_2	Vir10_ctg_22298-cat_2_7	6665	7597	NA	unknown function	NA	unknown function	NA	NA
HC6	HC	Vir10_ctg_22298-cat_2	Vir10_ctg_22298-cat_2_8	7676	8503	NA	unknown function	NA	unknown function	NA	NA
HC6	HC	Vir10_ctg_22298-cat_2	Vir10_ctg_22298-cat_2_9	8565	9632	NA	unknown function	NA	unknown function	NA	NA
HC6	HC	Vir10_ctg_24428-cat_2	Vir10_ctg_24428-cat_2_1	3	647	NA	unknown function	NA	unknown function	NA	NA
HC6	HC	Vir10_ctg_24428-cat_2	Vir10_ctg_24428-cat_2_10	4673	5047	NA	unknown function	NA	unknown function	NA	NA
HC6	HC	Vir10_ctg_24428-cat_2	Vir10_ctg_24428-cat_2_11	5058	5642	NA	unknown function	NA	unknown function	NA	NA
HC6	HC	Vir10_ctg_24428-cat_2	Vir10_ctg_24428-cat_2_12	5753	6139	NA	unknown function	NA	unknown function	NA	NA
HC6	HC	Vir10_ctg_24428-cat_2	Vir10_ctg_24428-cat_2_13	6136	7638	NA	unknown function	NA	unknown function	PF05133.13	TIGR01538
HC6	HC	Vir10_ctg_24428-cat_2	Vir10_ctg_24428-cat_2_14	8568	10232	NA	unknown function	COG5410	Uncharacterized protein	NA	NA
HC6	HC	Vir10_ctg_24428-cat_2	Vir10_ctg_24428-cat_2_15	10364	10525	NA	unknown function	NA	unknown function	NA	NA
HC6	HC	Vir10_ctg_24428-cat_2	Vir10_ctg_24428-cat_2_16	10544	11758	K14415	tRNA-splicing ligase RtcB [EC:6.5.1.3]	COG1690	RNA-splicing ligase RtcB, repairs tRNA damage	PF01139.16	TIGR03073
HC6	HC	Vir10_ctg_24428-cat_2	Vir10_ctg_24428-cat_2_17	11805	12107	NA	unknown function	NA	unknown function	NA	NA
HC6	HC	Vir10_ctg_24428-cat_2	Vir10_ctg_24428-cat_2_18	12109	12690	K14060	putative DNA-invertase from lambdoid prophage Rac	COG1961	Site-specific DNA recombinase related to the DNA invertase Pin	PF00239.20	NA
HC6	HC	Vir10_ctg_24428-cat_2	Vir10_ctg_24428-cat_2_19	12687	12995	NA	unknown function	NA	unknown function	NA	NA
HC6	HC	Vir10_ctg_24428-cat_2	Vir10_ctg_24428-cat_2_2	640	1062	NA	unknown function	NA	unknown function	NA	NA
HC6	HC	Vir10_ctg_24428-cat_2	Vir10_ctg_24428-cat_2_20	13615	13779	NA	unknown function	NA	unknown function	NA	NA
HC6	HC	Vir10_ctg_24428-cat_2	Vir10_ctg_24428-cat_2_21	13882	14058	NA	unknown function	NA	unknown function	NA	NA
HC6	HC	Vir10_ctg_24428-cat_2	Vir10_ctg_24428-cat_2_22	14176	14943	K07741	anti-repressor protein	COG3646	Phage regulatory protein Rha	PF03374.13	PF09669.9
HC6	HC	Vir10_ctg_24428-cat_2	Vir10_ctg_24428-cat_2_23	14943	15218	NA	unknown function	NA	unknown function	NA	NA
HC6	HC	Vir10_ctg_24428-cat_2	Vir10_ctg_24428-cat_2_24	15273	16100	K07448	restriction system protein	COG1787	Endonuclease, HJR/Mrr/RecB family	PF04471.11	NA
HC6	HC	Vir10_ctg_24428-cat_2	Vir10_ctg_24428-cat_2_25	16161	16853	NA	unknown function	NA	unknown function	NA	NA
HC6	HC	Vir10_ctg_24428-cat_2	Vir10_ctg_24428-cat_2_3	1047	1394	NA	unknown function	NA	unknown function	PF16478.4	NA
HC6	HC	Vir10_ctg_24428-cat_2	Vir10_ctg_24428-cat_2_4	1479	1916	NA	unknown function	NA	unknown function	NA	NA
HC6	HC	Vir10_ctg_24428-cat_2	Vir10_ctg_24428-cat_2_5	1932	2333	NA	unknown function	NA	unknown function	NA	NA
HC6	HC	Vir10_ctg_24428-cat_2	Vir10_ctg_24428-cat_2_6	2330	2851	NA	unknown function	NA	unknown function	NA	NA
HC6	HC	Vir10_ctg_24428-cat_2	Vir10_ctg_24428-cat_2_7	2841	3218	NA	unknown function	NA	unknown function	NA	NA
HC6	HC	Vir10_ctg_24428-cat_2	Vir10_ctg_24428-cat_2_8	3218	3562	NA	unknown function	NA	unknown function	NA	NA
HC6	HC	Vir10_ctg_24428-cat_2	Vir10_ctg_24428-cat_2_9	3583	4659	NA	unknown function	NA	unknown function	PF03864.14	NA
HC6	HC	Vir10_ctg_2864-cat_1	Vir10_ctg_2864-cat_1_1	3	134	NA	unknown function	NA	unknown function	NA	NA
HC6	HC	Vir10_ctg_2864-cat_1	Vir10_ctg_2864-cat_1_2	127	381	NA	unknown function	NA	unknown function	NA	NA
HC6	HC	Vir10_ctg_2864-cat_1	Vir10_ctg_2864-cat_1_3	399	596	NA	unknown function	NA	unknown function	NA	NA
HC6	HC	Vir10_ctg_2864-cat_1	Vir10_ctg_2864-cat_1_4	686	1183	NA	unknown function	NA	unknown function	NA	NA
HC6	HC	Vir10_ctg_2864-cat_1	Vir10_ctg_2864-cat_1_5	1203	2858	NA	unknown function	NA	unknown function	PF02305.16	NA
HC6	HC	Vir10_ctg_2864-cat_1	Vir10_ctg_2864-cat_1_6	2871	3710	NA	unknown function	NA	unknown function	NA	NA
HC6	HC	Vir10_ctg_30728-cat_2	Vir10_ctg_30728-cat_2_1	3	3080	NA	unknown function	COG4926	Phage-related protein	NA	NA
HC6	HC	Vir10_ctg_30728-cat_2	Vir10_ctg_30728-cat_2_10	10304	10603	NA	unknown function	NA	unknown function	NA	NA
HC6	HC	Vir10_ctg_30728-cat_2	Vir10_ctg_30728-cat_2_11	10699	11799	NA	unknown function	NA	unknown function	PF03864.14	NA
HC6	HC	Vir10_ctg_30728-cat_2	Vir10_ctg_30728-cat_2_12	11813	12226	NA	unknown function	NA	unknown function	NA	NA
HC6	HC	Vir10_ctg_30728-cat_2	Vir10_ctg_30728-cat_2_13	12246	12923	NA	unknown function	NA	unknown function	PF06810.10	NA
HC6	HC	Vir10_ctg_30728-cat_2	Vir10_ctg_30728-cat_2_14	13100	13471	NA	unknown function	NA	unknown function	NA	NA
HC6	HC	Vir10_ctg_30728-cat_2	Vir10_ctg_30728-cat_2_15	13484	13660	NA	unknown function	NA	unknown function	NA	NA
HC6	HC	Vir10_ctg_30728-cat_2	Vir10_ctg_30728-cat_2_16	13712	15610	NA	unknown function	NA	unknown function	NA	NA
HC6	HC	Vir10_ctg_30728-cat_2	Vir10_ctg_30728-cat_2_17	15672	16103	NA	unknown function	NA	unknown function	NA	NA
HC6	HC	Vir10_ctg_30728-cat_2	Vir10_ctg_30728-cat_2_18	16152	17744	NA	unknown function	NA	unknown function	PF05133.13	NA
HC6	HC	Vir10_ctg_30728-cat_2	Vir10_ctg_30728-cat_2_19	17761	19110	NA	unknown function	COG1783	Phage terminase large subunit	PF03237.14	TIGR01547
HC6	HC	Vir10_ctg_30728-cat_2	Vir10_ctg_30728-cat_2_2	3092	5347	NA	unknown function	NA	unknown function	PF08239.10	PF05709.10
HC6	HC	Vir10_ctg_30728-cat_2	Vir10_ctg_30728-cat_2_20	19097	19660	NA	unknown function	NA	unknown function	NA	NA
HC6	HC	Vir10_ctg_30728-cat_2	Vir10_ctg_30728-cat_2_21	19669	19977	NA	unknown function	NA	unknown function	NA	NA
HC6	HC	Vir10_ctg_30728-cat_2	Vir10_ctg_30728-cat_2_3	5292	7889	NA	unknown function	COG5283	Phage-related tail protein	PF10145.8	TIGR01760
HC6	HC	Vir10_ctg_30728-cat_2	Vir10_ctg_30728-cat_2_4	7951	8217	NA	unknown function	NA	unknown function	NA	NA
HC6	HC	Vir10_ctg_30728-cat_2	Vir10_ctg_30728-cat_2_5	8189	8587	NA	unknown function	NA	unknown function	NA	NA
HC6	HC	Vir10_ctg_30728-cat_2	Vir10_ctg_30728-cat_2_6	8614	9186	NA	unknown function	NA	unknown function	NA	NA
HC6	HC	Vir10_ctg_30728-cat_2	Vir10_ctg_30728-cat_2_7	9199	9555	NA	unknown function	NA	unknown function	NA	NA
HC6	HC	Vir10_ctg_30728-cat_2	Vir10_ctg_30728-cat_2_8	9570	9920	NA	unknown function	NA	unknown function	NA	NA
HC6	HC	Vir10_ctg_30728-cat_2	Vir10_ctg_30728-cat_2_9	9913	10314	NA	unknown function	NA	unknown function	NA	NA
HC6	HC	Vir10_ctg_35867-cat_1	Vir10_ctg_35867-cat_1_1	2	1009	NA	unknown function	NA	unknown function	NA	NA
HC6	HC	Vir10_ctg_35867-cat_1	Vir10_ctg_35867-cat_1_2	1006	1119	NA	unknown function	NA	unknown function	NA	NA
HC6	HC	Vir10_ctg_35867-cat_1	Vir10_ctg_35867-cat_1_3	1116	1349	NA	unknown function	NA	unknown function	NA	NA
HC6	HC	Vir10_ctg_35867-cat_1	Vir10_ctg_35867-cat_1_4	1349	1591	NA	unknown function	NA	unknown function	NA	NA
HC6	HC	Vir10_ctg_35867-cat_1	Vir10_ctg_35867-cat_1_5	1588	2067	NA	unknown function	NA	unknown function	NA	NA
HC6	HC	Vir10_ctg_35867-cat_1	Vir10_ctg_35867-cat_1_6	2064	3737	NA	unknown function	NA	unknown function	PF02305.16	NA
HC6	HC	Vir10_ctg_35867-cat_1	Vir10_ctg_35867-cat_1_7	3750	4583	NA	unknown function	NA	unknown function	NA	NA
HC6	HC	Vir10_ctg_35867-cat_1	Vir10_ctg_35867-cat_1_8	4599	4754	NA	unknown function	NA	unknown function	NA	NA
HC6	HC	Vir10_ctg_39077-cat_1	Vir10_ctg_39077-cat_1_1	3	485	NA	unknown function	NA	unknown function	NA	NA
HC6	HC	Vir10_ctg_39077-cat_1	Vir10_ctg_39077-cat_1_2	567	815	NA	unknown function	NA	unknown function	NA	NA
HC6	HC	Vir10_ctg_39077-cat_1	Vir10_ctg_39077-cat_1_3	816	1007	NA	unknown function	NA	unknown function	NA	NA
HC6	HC	Vir10_ctg_39077-cat_1	Vir10_ctg_39077-cat_1_4	991	2679	NA	unknown function	NA	unknown function	PF02305.16	NA
HC6	HC	Vir10_ctg_39077-cat_1	Vir10_ctg_39077-cat_1_5	2694	3092	NA	unknown function	NA	unknown function	NA	NA
HC6	HC	Vir10_ctg_39077-cat_1	Vir10_ctg_39077-cat_1_6	3157	3297	NA	unknown function	NA	unknown function	NA	NA
HC6	HC	Vir10_ctg_41671-cat_1	Vir10_ctg_41671-cat_1_1	3	62	NA	unknown function	NA	unknown function	NA	NA
HC6	HC	Vir10_ctg_41671-cat_1	Vir10_ctg_41671-cat_1_2	59	175	NA	unknown function	NA	unknown function	NA	NA
HC6	HC	Vir10_ctg_41671-cat_1	Vir10_ctg_41671-cat_1_3	175	1230	NA	unknown function	NA	unknown function	NA	NA
HC6	HC	Vir10_ctg_41671-cat_1	Vir10_ctg_41671-cat_1_4	1345	2340	NA	unknown function	NA	unknown function	NA	NA
HC6	HC	Vir10_ctg_41671-cat_1	Vir10_ctg_41671-cat_1_5	2455	4161	NA	unknown function	NA	unknown function	PF02305.16	NA
HC6	HC	Vir10_ctg_41671-cat_1	Vir10_ctg_41671-cat_1_6	4158	4589	NA	unknown function	NA	unknown function	NA	NA
HC6	HC	Vir10_ctg_46036-cat_2	Vir10_ctg_46036-cat_2_1	1	207	NA	unknown function	NA	unknown function	NA	NA
HC6	HC	Vir10_ctg_46036-cat_2	Vir10_ctg_46036-cat_2_2	231	431	NA	unknown function	NA	unknown function	NA	NA
HC6	HC	Vir10_ctg_46036-cat_2	Vir10_ctg_46036-cat_2_3	520	990	NA	unknown function	NA	unknown function	NA	NA
HC6	HC	Vir10_ctg_46036-cat_2	Vir10_ctg_46036-cat_2_4	983	1204	NA	unknown function	NA	unknown function	NA	NA
HC6	HC	Vir10_ctg_46036-cat_2	Vir10_ctg_46036-cat_2_5	1259	2038	NA	unknown function	NA	unknown function	NA	NA
HC6	HC	Vir10_ctg_46036-cat_2	Vir10_ctg_46036-cat_2_6	2150	2572	NA	unknown function	NA	unknown function	NA	NA
HC6	HC	Vir10_ctg_46036-cat_2	Vir10_ctg_46036-cat_2_7	2584	3138	NA	unknown function	NA	unknown function	NA	NA
HC6	HC	Vir10_ctg_47268-cat_2	Vir10_ctg_47268-cat_2_1	27	284	NA	unknown function	NA	unknown function	NA	NA
HC6	HC	Vir10_ctg_47268-cat_2	Vir10_ctg_47268-cat_2_2	306	527	NA	unknown function	NA	unknown function	NA	NA
HC6	HC	Vir10_ctg_47268-cat_2	Vir10_ctg_47268-cat_2_3	505	774	NA	unknown function	NA	unknown function	NA	NA
HC6	HC	Vir10_ctg_47268-cat_2	Vir10_ctg_47268-cat_2_4	777	2177	K15255	ATP-dependent DNA helicase PIF1 [EC:3.6.4.12]	COG2378	Predicted DNA-binding transcriptional regulator YafY, contains an HTH and WYL domains	PF13245.5	PF13604.5
HC6	HC	Vir10_ctg_47268-cat_2	Vir10_ctg_47268-cat_2_5	2483	4414	K06919	putative DNA primase/helicase	COG5519	Uncharcterized protein, DUF927 family	PF06048.10	NA
HC6	HC	Vir10_ctg_47268-cat_2	Vir10_ctg_47268-cat_2_6	4398	4907	NA	unknown function	COG0358	DNA primase (bacterial type)	PF01807.19	TIGR01391
HC6	HC	Vir10_ctg_47313-circular-cat_1	Vir10_ctg_47313-circular-cat_1_1	1	429	NA	unknown function	NA	unknown function	NA	NA
HC6	HC	Vir10_ctg_47313-circular-cat_1	Vir10_ctg_47313-circular-cat_1_2	444	2120	NA	unknown function	NA	unknown function	PF02305.16	NA
HC6	HC	Vir10_ctg_47313-circular-cat_1	Vir10_ctg_47313-circular-cat_1_3	2244	2726	NA	unknown function	NA	unknown function	PF09675.9	TIGR02763
HC6	HC	Vir10_ctg_47313-circular-cat_1	Vir10_ctg_47313-circular-cat_1_4	2833	3141	NA	unknown function	NA	unknown function	NA	NA
HC6	HC	Vir10_ctg_47313-circular-cat_1	Vir10_ctg_47313-circular-cat_1_5	3092	3331	NA	unknown function	NA	unknown function	NA	NA
HC6	HC	Vir10_ctg_47313-circular-cat_1	Vir10_ctg_47313-circular-cat_1_6	3362	4273	NA	unknown function	NA	unknown function	NA	NA
HC6	HC	Vir10_ctg_47313-circular-cat_1	Vir10_ctg_47313-circular-cat_1_7	4316	4426	NA	unknown function	NA	unknown function	NA	NA
HC6	HC	Vir10_ctg_47313-circular-cat_1	Vir10_ctg_47313-circular-cat_1_8	4423	4662	NA	unknown function	NA	unknown function	NA	NA
HC6	HC	Vir10_ctg_47313-circular-cat_1	Vir10_ctg_47313-circular-cat_1_9	4667	4966	NA	unknown function	NA	unknown function	NA	NA
HC6	HC	Vir10_ctg_52271-circular-cat_1	Vir10_ctg_52271-circular-cat_1_1	1	264	NA	unknown function	NA	unknown function	NA	NA
HC6	HC	Vir10_ctg_52271-circular-cat_1	Vir10_ctg_52271-circular-cat_1_2	264	377	NA	unknown function	NA	unknown function	NA	NA
HC6	HC	Vir10_ctg_52271-circular-cat_1	Vir10_ctg_52271-circular-cat_1_3	432	683	NA	unknown function	NA	unknown function	NA	NA
HC6	HC	Vir10_ctg_52271-circular-cat_1	Vir10_ctg_52271-circular-cat_1_4	676	1191	NA	unknown function	NA	unknown function	NA	NA
HC6	HC	Vir10_ctg_52271-circular-cat_1	Vir10_ctg_52271-circular-cat_1_5	1188	2885	NA	unknown function	NA	unknown function	PF02305.16	NA
HC6	HC	Vir10_ctg_52271-circular-cat_1	Vir10_ctg_52271-circular-cat_1_6	2897	3721	NA	unknown function	NA	unknown function	NA	NA
HC6	HC	Vir10_ctg_52271-circular-cat_1	Vir10_ctg_52271-circular-cat_1_7	3672	3902	NA	unknown function	NA	unknown function	NA	NA
HC6	HC	Vir10_ctg_52271-circular-cat_1	Vir10_ctg_52271-circular-cat_1_8	3957	4064	NA	unknown function	NA	unknown function	NA	NA
HC6	HC	Vir10_ctg_52271-circular-cat_1	Vir10_ctg_52271-circular-cat_1_9	4027	4851	NA	unknown function	NA	unknown function	NA	NA
HC6	HC	Vir10_ctg_54586-circular-cat_1	Vir10_ctg_54586-circular-cat_1_1	3	497	NA	unknown function	NA	unknown function	PF09675.9	NA
HC6	HC	Vir10_ctg_54586-circular-cat_1	Vir10_ctg_54586-circular-cat_1_2	609	2375	NA	unknown function	NA	unknown function	PF02305.16	NA
HC6	HC	Vir10_ctg_54586-circular-cat_1	Vir10_ctg_54586-circular-cat_1_3	2493	3221	NA	unknown function	NA	unknown function	NA	NA
HC6	HC	Vir10_ctg_54586-circular-cat_1	Vir10_ctg_54586-circular-cat_1_4	3268	3369	NA	unknown function	NA	unknown function	NA	NA
HC6	HC	Vir10_ctg_54586-circular-cat_1	Vir10_ctg_54586-circular-cat_1_5	3366	3479	NA	unknown function	NA	unknown function	NA	NA
HC6	HC	Vir10_ctg_54586-circular-cat_1	Vir10_ctg_54586-circular-cat_1_6	3528	4475	NA	unknown function	NA	unknown function	NA	NA
HC6	HC	Vir10_ctg_54586-circular-cat_1	Vir10_ctg_54586-circular-cat_1_7	4468	4734	NA	unknown function	NA	unknown function	NA	NA
HC6	HC	Vir10_ctg_55214-cat_2	Vir10_ctg_55214-cat_2_1	1	1500	NA	unknown function	NA	unknown function	NA	NA
HC6	HC	Vir10_ctg_55214-cat_2	Vir10_ctg_55214-cat_2_2	1469	1669	NA	unknown function	NA	unknown function	NA	NA
HC6	HC	Vir10_ctg_55214-cat_2	Vir10_ctg_55214-cat_2_3	1672	2151	NA	unknown function	NA	unknown function	NA	NA
HC6	HC	Vir10_ctg_55214-cat_2	Vir10_ctg_55214-cat_2_4	2165	3535	NA	unknown function	NA	unknown function	NA	NA
HC6	HC	Vir10_ctg_55214-cat_2	Vir10_ctg_55214-cat_2_5	3532	4482	NA	unknown function	NA	unknown function	PF09992.8	NA
HC6	HC	Vir10_ctg_55214-cat_2	Vir10_ctg_55214-cat_2_6	4570	4911	NA	unknown function	NA	unknown function	NA	NA
HC6	HC	Vir10_ctg_55214-cat_2	Vir10_ctg_55214-cat_2_7	4914	5207	NA	unknown function	NA	unknown function	PF16079.4	NA
HC6	HC	Vir10_ctg_55214-cat_2	Vir10_ctg_55214-cat_2_8	5256	5384	NA	unknown function	NA	unknown function	NA	NA
HC6	HC	Vir10_ctg_55214-cat_2	Vir10_ctg_55214-cat_2_9	5381	6391	NA	unknown function	NA	unknown function	NA	NA
HC6	HC	Vir10_ctg_5535-cat_1	Vir10_ctg_5535-cat_1_1	3	944	NA	unknown function	NA	unknown function	NA	NA
HC6	HC	Vir10_ctg_5535-cat_1	Vir10_ctg_5535-cat_1_2	944	1846	NA	unknown function	NA	unknown function	NA	NA
HC6	HC	Vir10_ctg_5535-cat_1	Vir10_ctg_5535-cat_1_3	1859	3571	NA	unknown function	NA	unknown function	PF02305.16	NA
HC6	HC	Vir10_ctg_5535-cat_1	Vir10_ctg_5535-cat_1_4	3568	4059	NA	unknown function	NA	unknown function	NA	NA
HC6	HC	Vir10_ctg_5535-cat_1	Vir10_ctg_5535-cat_1_5	4071	4334	NA	unknown function	NA	unknown function	NA	NA
HC6	HC	Vir10_ctg_5535-cat_1	Vir10_ctg_5535-cat_1_6	4434	4664	NA	unknown function	NA	unknown function	NA	NA
HC6	HC	Vir10_ctg_5535-cat_1	Vir10_ctg_5535-cat_1_7	4668	4790	NA	unknown function	NA	unknown function	NA	NA
HC6	HC	Vir10_ctg_5535-cat_1	Vir10_ctg_5535-cat_1_8	4793	5176	K08640	zinc D-Ala-D-Ala carboxypeptidase [EC:3.4.17.14]	COG3108	Uncharacterized conserved protein YcbK, DUF882 family	PF05951.12	PF08291.10
HC6	HC	Vir10_ctg_5558-circular-cat_2	Vir10_ctg_5558-circular-cat_2_1	1	735	NA	unknown function	NA	unknown function	NA	NA
HC6	HC	Vir10_ctg_5558-circular-cat_2	Vir10_ctg_5558-circular-cat_2_2	746	1189	NA	unknown function	NA	unknown function	NA	NA
HC6	HC	Vir10_ctg_5558-circular-cat_2	Vir10_ctg_5558-circular-cat_2_3	1186	2301	NA	unknown function	NA	unknown function	NA	NA
HC6	HC	Vir10_ctg_5558-circular-cat_2	Vir10_ctg_5558-circular-cat_2_4	2705	2899	NA	unknown function	NA	unknown function	NA	NA
HC6	HC	Vir10_ctg_5558-circular-cat_2	Vir10_ctg_5558-circular-cat_2_5	2969	3277	NA	unknown function	NA	unknown function	NA	NA
HC6	HC	Vir10_ctg_5558-circular-cat_2	Vir10_ctg_5558-circular-cat_2_6	3280	5100	NA	unknown function	NA	unknown function	NA	NA
HC6	HC	Vir10_ctg_5558-circular-cat_2	Vir10_ctg_5558-circular-cat_2_7	5119	6111	NA	unknown function	NA	unknown function	PF02305.16	NA
HC6	HC	Vir10_ctg_5648-cat_2	Vir10_ctg_5648-cat_2_1	306	446	NA	unknown function	NA	unknown function	NA	NA
HC6	HC	Vir10_ctg_5648-cat_2	Vir10_ctg_5648-cat_2_10	4505	4933	NA	unknown function	COG3926	Lysozyme family protein	PF05838.11	NA
HC6	HC	Vir10_ctg_5648-cat_2	Vir10_ctg_5648-cat_2_11	4953	5231	NA	unknown function	NA	unknown function	NA	NA
HC6	HC	Vir10_ctg_5648-cat_2	Vir10_ctg_5648-cat_2_12	5185	5571	NA	unknown function	NA	unknown function	NA	NA
HC6	HC	Vir10_ctg_5648-cat_2	Vir10_ctg_5648-cat_2_13	5578	7884	NA	unknown function	NA	unknown function	NA	NA
HC6	HC	Vir10_ctg_5648-cat_2	Vir10_ctg_5648-cat_2_14	7887	8003	NA	unknown function	NA	unknown function	NA	NA
HC6	HC	Vir10_ctg_5648-cat_2	Vir10_ctg_5648-cat_2_15	8198	8584	NA	unknown function	NA	unknown function	NA	NA
HC6	HC	Vir10_ctg_5648-cat_2	Vir10_ctg_5648-cat_2_16	8568	10985	NA	unknown function	NA	unknown function	NA	NA
HC6	HC	Vir10_ctg_5648-cat_2	Vir10_ctg_5648-cat_2_17	11328	12638	NA	unknown function	NA	unknown function	NA	NA
HC6	HC	Vir10_ctg_5648-cat_2	Vir10_ctg_5648-cat_2_18	12658	14130	NA	unknown function	NA	unknown function	NA	NA
HC6	HC	Vir10_ctg_5648-cat_2	Vir10_ctg_5648-cat_2_19	14156	15313	NA	unknown function	NA	unknown function	NA	NA
HC6	HC	Vir10_ctg_5648-cat_2	Vir10_ctg_5648-cat_2_2	456	995	NA	unknown function	NA	unknown function	NA	NA
HC6	HC	Vir10_ctg_5648-cat_2	Vir10_ctg_5648-cat_2_20	15316	16014	NA	unknown function	NA	unknown function	NA	NA
HC6	HC	Vir10_ctg_5648-cat_2	Vir10_ctg_5648-cat_2_21	16034	16897	NA	unknown function	NA	unknown function	NA	NA
HC6	HC	Vir10_ctg_5648-cat_2	Vir10_ctg_5648-cat_2_22	16969	17541	NA	unknown function	NA	unknown function	NA	NA
HC6	HC	Vir10_ctg_5648-cat_2	Vir10_ctg_5648-cat_2_23	17551	17790	NA	unknown function	NA	unknown function	NA	NA
HC6	HC	Vir10_ctg_5648-cat_2	Vir10_ctg_5648-cat_2_24	17787	18314	NA	unknown function	NA	unknown function	NA	NA
HC6	HC	Vir10_ctg_5648-cat_2	Vir10_ctg_5648-cat_2_25	18378	20993	NA	unknown function	NA	unknown function	NA	NA
HC6	HC	Vir10_ctg_5648-cat_2	Vir10_ctg_5648-cat_2_26	20996	21604	NA	unknown function	NA	unknown function	NA	NA
HC6	HC	Vir10_ctg_5648-cat_2	Vir10_ctg_5648-cat_2_3	1113	1679	NA	unknown function	NA	unknown function	NA	NA
HC6	HC	Vir10_ctg_5648-cat_2	Vir10_ctg_5648-cat_2_4	1639	2238	NA	unknown function	NA	unknown function	NA	NA
HC6	HC	Vir10_ctg_5648-cat_2	Vir10_ctg_5648-cat_2_5	2290	3342	NA	unknown function	NA	unknown function	NA	NA
HC6	HC	Vir10_ctg_5648-cat_2	Vir10_ctg_5648-cat_2_6	3339	3689	NA	unknown function	NA	unknown function	NA	NA
HC6	HC	Vir10_ctg_5648-cat_2	Vir10_ctg_5648-cat_2_7	3682	3789	NA	unknown function	NA	unknown function	NA	NA
HC6	HC	Vir10_ctg_5648-cat_2	Vir10_ctg_5648-cat_2_8	3832	4290	NA	unknown function	NA	unknown function	PF13392.5	NA
HC6	HC	Vir10_ctg_5648-cat_2	Vir10_ctg_5648-cat_2_9	4304	4501	NA	unknown function	NA	unknown function	NA	NA
HC6	HC	Vir10_ctg_59916-cat_2	Vir10_ctg_59916-cat_2_1	84	539	NA	unknown function	NA	unknown function	NA	NA
HC6	HC	Vir10_ctg_59916-cat_2	Vir10_ctg_59916-cat_2_2	511	954	NA	unknown function	NA	unknown function	NA	NA
HC6	HC	Vir10_ctg_59916-cat_2	Vir10_ctg_59916-cat_2_3	954	1370	NA	unknown function	NA	unknown function	PF11114.7	NA
HC6	HC	Vir10_ctg_59916-cat_2	Vir10_ctg_59916-cat_2_4	1384	1827	NA	unknown function	NA	unknown function	NA	NA
HC6	HC	Vir10_ctg_59916-cat_2	Vir10_ctg_59916-cat_2_5	1842	2369	NA	unknown function	NA	unknown function	NA	NA
HC6	HC	Vir10_ctg_59916-cat_2	Vir10_ctg_59916-cat_2_6	2427	2780	NA	unknown function	NA	unknown function	NA	NA
HC6	HC	Vir10_ctg_60450-cat_2	Vir10_ctg_60450-cat_2_1	176	409	NA	unknown function	NA	unknown function	NA	NA
HC6	HC	Vir10_ctg_60450-cat_2	Vir10_ctg_60450-cat_2_2	413	2398	NA	unknown function	NA	unknown function	NA	NA
HC6	HC	Vir10_ctg_60450-cat_2	Vir10_ctg_60450-cat_2_3	2401	2739	NA	unknown function	NA	unknown function	NA	NA
HC6	HC	Vir10_ctg_60450-cat_2	Vir10_ctg_60450-cat_2_4	2905	3333	NA	unknown function	NA	unknown function	NA	NA
HC6	HC	Vir10_ctg_60950-cat_1	Vir10_ctg_60950-cat_1_1	441	569	NA	unknown function	NA	unknown function	NA	NA
HC6	HC	Vir10_ctg_60950-cat_1	Vir10_ctg_60950-cat_1_2	585	806	NA	unknown function	NA	unknown function	NA	NA
HC6	HC	Vir10_ctg_60950-cat_1	Vir10_ctg_60950-cat_1_3	909	1010	NA	unknown function	NA	unknown function	NA	NA
HC6	HC	Vir10_ctg_60950-cat_1	Vir10_ctg_60950-cat_1_4	1014	1259	NA	unknown function	NA	unknown function	NA	NA
HC6	HC	Vir10_ctg_60950-cat_1	Vir10_ctg_60950-cat_1_5	1259	1765	NA	unknown function	NA	unknown function	NA	NA
HC6	HC	Vir10_ctg_60950-cat_1	Vir10_ctg_60950-cat_1_6	1765	3456	NA	unknown function	NA	unknown function	PF02305.16	NA
HC6	HC	Vir10_ctg_60950-cat_1	Vir10_ctg_60950-cat_1_7	3443	4357	NA	unknown function	NA	unknown function	NA	NA
HC6	HC	Vir10_ctg_60950-cat_1	Vir10_ctg_60950-cat_1_8	4361	5377	NA	unknown function	NA	unknown function	NA	NA
HC6	HC	Vir10_ctg_60950-cat_1	Vir10_ctg_60950-cat_1_9	5381	5530	NA	unknown function	NA	unknown function	NA	NA
HC6	HC	Vir10_ctg_66759-circular-cat_1	Vir10_ctg_66759-circular-cat_1_1	3	428	NA	unknown function	NA	unknown function	NA	NA
HC6	HC	Vir10_ctg_66759-circular-cat_1	Vir10_ctg_66759-circular-cat_1_2	469	2151	NA	unknown function	NA	unknown function	PF02305.16	NA
HC6	HC	Vir10_ctg_66759-circular-cat_1	Vir10_ctg_66759-circular-cat_1_3	2148	2558	NA	unknown function	NA	unknown function	NA	NA
HC6	HC	Vir10_ctg_66759-circular-cat_1	Vir10_ctg_66759-circular-cat_1_4	2551	2790	NA	unknown function	NA	unknown function	NA	NA
HC6	HC	Vir10_ctg_66759-circular-cat_1	Vir10_ctg_66759-circular-cat_1_5	2914	3138	NA	unknown function	NA	unknown function	NA	NA
HC6	HC	Vir10_ctg_66759-circular-cat_1	Vir10_ctg_66759-circular-cat_1_6	3260	3640	K08640	zinc D-Ala-D-Ala carboxypeptidase [EC:3.4.17.14]	COG3108	Uncharacterized conserved protein YcbK, DUF882 family	PF08291.10	NA
HC6	HC	Vir10_ctg_66759-circular-cat_1	Vir10_ctg_66759-circular-cat_1_7	3646	3846	NA	unknown function	NA	unknown function	NA	NA
HC6	HC	Vir10_ctg_66759-circular-cat_1	Vir10_ctg_66759-circular-cat_1_8	4450	5469	NA	unknown function	NA	unknown function	NA	NA
HC6	HC	Vir10_ctg_66759-circular-cat_1	Vir10_ctg_66759-circular-cat_1_9	5466	5921	NA	unknown function	NA	unknown function	NA	NA
HC6	HC	Vir10_ctg_68564_gene_3_gene_12-573-5868-cat_4	Vir10_ctg_68564_gene_3_gene_12-573-5868-cat_4_1	50	1672	K06909	phage terminase large subunit	COG1783	Phage terminase large subunit	PF03592.15	PF04466.12
HC6	HC	Vir10_ctg_68564_gene_3_gene_12-573-5868-cat_4	Vir10_ctg_68564_gene_3_gene_12-573-5868-cat_4_10	4180	4557	NA	unknown function	COG1403	5-methylcytosine-specific restriction endonuclease McrA	PF01844.22	PF14279.5
HC6	HC	Vir10_ctg_68564_gene_3_gene_12-573-5868-cat_4	Vir10_ctg_68564_gene_3_gene_12-573-5868-cat_4_11	4560	4901	NA	unknown function	NA	unknown function	NA	NA
HC6	HC	Vir10_ctg_68564_gene_3_gene_12-573-5868-cat_4	Vir10_ctg_68564_gene_3_gene_12-573-5868-cat_4_12	4898	5245	NA	unknown function	NA	unknown function	NA	NA
HC6	HC	Vir10_ctg_68564_gene_3_gene_12-573-5868-cat_4	Vir10_ctg_68564_gene_3_gene_12-573-5868-cat_4_2	1693	1950	NA	unknown function	NA	unknown function	NA	NA
HC6	HC	Vir10_ctg_68564_gene_3_gene_12-573-5868-cat_4	Vir10_ctg_68564_gene_3_gene_12-573-5868-cat_4_3	2062	2361	NA	unknown function	NA	unknown function	NA	NA
HC6	HC	Vir10_ctg_68564_gene_3_gene_12-573-5868-cat_4	Vir10_ctg_68564_gene_3_gene_12-573-5868-cat_4_4	2383	2478	NA	unknown function	NA	unknown function	NA	NA
HC6	HC	Vir10_ctg_68564_gene_3_gene_12-573-5868-cat_4	Vir10_ctg_68564_gene_3_gene_12-573-5868-cat_4_5	2471	2998	NA	unknown function	NA	unknown function	NA	NA
HC6	HC	Vir10_ctg_68564_gene_3_gene_12-573-5868-cat_4	Vir10_ctg_68564_gene_3_gene_12-573-5868-cat_4_6	2999	3361	NA	unknown function	NA	unknown function	NA	NA
HC6	HC	Vir10_ctg_68564_gene_3_gene_12-573-5868-cat_4	Vir10_ctg_68564_gene_3_gene_12-573-5868-cat_4_7	3354	3614	NA	unknown function	NA	unknown function	NA	NA
HC6	HC	Vir10_ctg_68564_gene_3_gene_12-573-5868-cat_4	Vir10_ctg_68564_gene_3_gene_12-573-5868-cat_4_8	3615	3929	NA	unknown function	NA	unknown function	NA	NA
HC6	HC	Vir10_ctg_68564_gene_3_gene_12-573-5868-cat_4	Vir10_ctg_68564_gene_3_gene_12-573-5868-cat_4_9	4041	4193	NA	unknown function	NA	unknown function	NA	NA
HC6	HC	Vir10_ctg_8969-cat_1	Vir10_ctg_8969-cat_1_1	535	756	NA	unknown function	NA	unknown function	NA	NA
HC6	HC	Vir10_ctg_8969-cat_1	Vir10_ctg_8969-cat_1_2	701	934	NA	unknown function	NA	unknown function	NA	NA
HC6	HC	Vir10_ctg_8969-cat_1	Vir10_ctg_8969-cat_1_3	1098	1331	NA	unknown function	NA	unknown function	NA	NA
HC6	HC	Vir10_ctg_8969-cat_1	Vir10_ctg_8969-cat_1_4	1333	1809	NA	unknown function	NA	unknown function	NA	NA
HC6	HC	Vir10_ctg_8969-cat_1	Vir10_ctg_8969-cat_1_5	1806	3488	NA	unknown function	NA	unknown function	PF02305.16	NA
HC6	HC	Vir10_ctg_8969-cat_1	Vir10_ctg_8969-cat_1_6	3549	4388	NA	unknown function	NA	unknown function	NA	NA
HC6	HC	Vir10_ctg_8969-cat_1	Vir10_ctg_8969-cat_1_7	4392	5414	NA	unknown function	NA	unknown function	NA	NA
HC2	HC	Vir11_ctg_1492-cat_2	Vir11_ctg_1492-cat_2_1	3	218	NA	unknown function	NA	unknown function	NA	NA
HC2	HC	Vir11_ctg_1492-cat_2	Vir11_ctg_1492-cat_2_10	7037	8140	NA	unknown function	NA	unknown function	NA	NA
HC2	HC	Vir11_ctg_1492-cat_2	Vir11_ctg_1492-cat_2_11	8161	8415	NA	unknown function	NA	unknown function	NA	NA
HC2	HC	Vir11_ctg_1492-cat_2	Vir11_ctg_1492-cat_2_12	8420	8590	NA	unknown function	NA	unknown function	NA	NA
HC2	HC	Vir11_ctg_1492-cat_2	Vir11_ctg_1492-cat_2_13	8602	8706	NA	unknown function	NA	unknown function	NA	NA
HC2	HC	Vir11_ctg_1492-cat_2	Vir11_ctg_1492-cat_2_14	8711	8917	NA	unknown function	NA	unknown function	NA	NA
HC2	HC	Vir11_ctg_1492-cat_2	Vir11_ctg_1492-cat_2_15	8928	9401	NA	unknown function	NA	unknown function	NA	NA
HC2	HC	Vir11_ctg_1492-cat_2	Vir11_ctg_1492-cat_2_16	9398	9868	NA	unknown function	NA	unknown function	NA	NA
HC2	HC	Vir11_ctg_1492-cat_2	Vir11_ctg_1492-cat_2_17	9877	10443	NA	unknown function	NA	unknown function	NA	NA
HC2	HC	Vir11_ctg_1492-cat_2	Vir11_ctg_1492-cat_2_18	10440	10682	NA	unknown function	NA	unknown function	NA	NA
HC2	HC	Vir11_ctg_1492-cat_2	Vir11_ctg_1492-cat_2_19	10654	10974	NA	unknown function	NA	unknown function	NA	NA
HC2	HC	Vir11_ctg_1492-cat_2	Vir11_ctg_1492-cat_2_2	231	1850	NA	unknown function	NA	unknown function	NA	NA
HC2	HC	Vir11_ctg_1492-cat_2	Vir11_ctg_1492-cat_2_20	10991	12946	NA	unknown function	NA	unknown function	NA	NA
HC2	HC	Vir11_ctg_1492-cat_2	Vir11_ctg_1492-cat_2_21	12946	14538	NA	unknown function	NA	unknown function	NA	NA
HC2	HC	Vir11_ctg_1492-cat_2	Vir11_ctg_1492-cat_2_22	14542	15075	NA	unknown function	NA	unknown function	NA	NA
HC2	HC	Vir11_ctg_1492-cat_2	Vir11_ctg_1492-cat_2_23	15158	16495	NA	unknown function	NA	unknown function	NA	NA
HC2	HC	Vir11_ctg_1492-cat_2	Vir11_ctg_1492-cat_2_24	16557	16904	NA	unknown function	NA	unknown function	NA	NA
HC2	HC	Vir11_ctg_1492-cat_2	Vir11_ctg_1492-cat_2_25	16921	17118	NA	unknown function	NA	unknown function	NA	NA
HC2	HC	Vir11_ctg_1492-cat_2	Vir11_ctg_1492-cat_2_3	1859	3178	NA	unknown function	NA	unknown function	NA	NA
HC2	HC	Vir11_ctg_1492-cat_2	Vir11_ctg_1492-cat_2_4	3189	3839	NA	unknown function	NA	unknown function	NA	NA
HC2	HC	Vir11_ctg_1492-cat_2	Vir11_ctg_1492-cat_2_5	3808	4482	NA	unknown function	NA	unknown function	NA	NA
HC2	HC	Vir11_ctg_1492-cat_2	Vir11_ctg_1492-cat_2_6	4491	5075	NA	unknown function	NA	unknown function	NA	NA
HC2	HC	Vir11_ctg_1492-cat_2	Vir11_ctg_1492-cat_2_7	5135	5320	NA	unknown function	NA	unknown function	NA	NA
HC2	HC	Vir11_ctg_1492-cat_2	Vir11_ctg_1492-cat_2_8	5331	6038	NA	unknown function	NA	unknown function	NA	NA
HC2	HC	Vir11_ctg_1492-cat_2	Vir11_ctg_1492-cat_2_9	6053	7006	NA	unknown function	NA	unknown function	NA	NA
HC2	HC	Vir11_ctg_1903-cat_1	Vir11_ctg_1903-cat_1_1	1	654	NA	unknown function	NA	unknown function	NA	NA
HC2	HC	Vir11_ctg_1903-cat_1	Vir11_ctg_1903-cat_1_2	651	890	NA	unknown function	NA	unknown function	NA	NA
HC2	HC	Vir11_ctg_1903-cat_1	Vir11_ctg_1903-cat_1_3	887	1069	NA	unknown function	NA	unknown function	NA	NA
HC2	HC	Vir11_ctg_1903-cat_1	Vir11_ctg_1903-cat_1_4	1174	1980	NA	unknown function	NA	unknown function	NA	NA
HC2	HC	Vir11_ctg_1903-cat_1	Vir11_ctg_1903-cat_1_5	2357	2752	NA	unknown function	NA	unknown function	NA	NA
HC2	HC	Vir11_ctg_1903-cat_1	Vir11_ctg_1903-cat_1_6	2839	4464	NA	unknown function	NA	unknown function	PF02305.16	NA
HC2	HC	Vir11_ctg_1903-cat_1	Vir11_ctg_1903-cat_1_7	4464	4694	NA	unknown function	NA	unknown function	NA	NA
HC2	HC	Vir11_ctg_1903-cat_1	Vir11_ctg_1903-cat_1_8	4715	4834	NA	unknown function	NA	unknown function	NA	NA
HC2	HC	Vir11_ctg_3582-cat_2	Vir11_ctg_3582-cat_2_1	20	220	NA	unknown function	NA	unknown function	NA	NA
HC2	HC	Vir11_ctg_3582-cat_2	Vir11_ctg_3582-cat_2_10	5669	6277	NA	unknown function	NA	unknown function	NA	NA
HC2	HC	Vir11_ctg_3582-cat_2	Vir11_ctg_3582-cat_2_11	6283	6675	NA	unknown function	NA	unknown function	NA	NA
HC2	HC	Vir11_ctg_3582-cat_2	Vir11_ctg_3582-cat_2_12	6873	7925	NA	unknown function	COG3344	Retron-type reverse transcriptase	PF00078.26	TIGR04416
HC2	HC	Vir11_ctg_3582-cat_2	Vir11_ctg_3582-cat_2_13	7918	8151	NA	unknown function	NA	unknown function	NA	NA
HC2	HC	Vir11_ctg_3582-cat_2	Vir11_ctg_3582-cat_2_14	8152	8871	NA	unknown function	NA	unknown function	NA	NA
HC2	HC	Vir11_ctg_3582-cat_2	Vir11_ctg_3582-cat_2_15	8946	9257	NA	unknown function	NA	unknown function	NA	NA
HC2	HC	Vir11_ctg_3582-cat_2	Vir11_ctg_3582-cat_2_16	9260	9949	NA	unknown function	COG1235	Phosphoribosyl 1,2-cyclic phosphodiesterase	PF12706.6	NA
HC2	HC	Vir11_ctg_3582-cat_2	Vir11_ctg_3582-cat_2_17	9971	10363	NA	unknown function	NA	unknown function	NA	NA
HC2	HC	Vir11_ctg_3582-cat_2	Vir11_ctg_3582-cat_2_18	10365	10805	K03111	single-strand DNA-binding protein	COG0629	Single-stranded DNA-binding protein	PF00436.24	TIGR00621
HC2	HC	Vir11_ctg_3582-cat_2	Vir11_ctg_3582-cat_2_19	10817	11302	NA	unknown function	NA	unknown function	NA	NA
HC2	HC	Vir11_ctg_3582-cat_2	Vir11_ctg_3582-cat_2_2	271	708	NA	unknown function	NA	unknown function	NA	NA
HC2	HC	Vir11_ctg_3582-cat_2	Vir11_ctg_3582-cat_2_20	11353	12027	NA	unknown function	COG0175	3'-phosphoadenosine 5'-phosphosulfate sulfotransferase (PAPS reductase)/FAD synthetase or related enzyme	NA	NA
HC2	HC	Vir11_ctg_3582-cat_2	Vir11_ctg_3582-cat_2_21	12042	12506	NA	unknown function	NA	unknown function	NA	NA
HC2	HC	Vir11_ctg_3582-cat_2	Vir11_ctg_3582-cat_2_22	12493	12720	NA	unknown function	NA	unknown function	NA	NA
HC2	HC	Vir11_ctg_3582-cat_2	Vir11_ctg_3582-cat_2_23	12748	12936	NA	unknown function	NA	unknown function	NA	NA
HC2	HC	Vir11_ctg_3582-cat_2	Vir11_ctg_3582-cat_2_24	12946	13344	NA	unknown function	NA	unknown function	PF09643.9	TIGR01671
HC2	HC	Vir11_ctg_3582-cat_2	Vir11_ctg_3582-cat_2_25	13346	13636	NA	unknown function	NA	unknown function	NA	NA
HC2	HC	Vir11_ctg_3582-cat_2	Vir11_ctg_3582-cat_2_26	13633	13830	NA	unknown function	NA	unknown function	NA	NA
HC2	HC	Vir11_ctg_3582-cat_2	Vir11_ctg_3582-cat_2_27	13817	14104	NA	unknown function	NA	unknown function	NA	NA
HC2	HC	Vir11_ctg_3582-cat_2	Vir11_ctg_3582-cat_2_28	14088	14684	NA	unknown function	NA	unknown function	NA	NA
HC2	HC	Vir11_ctg_3582-cat_2	Vir11_ctg_3582-cat_2_29	14681	14854	NA	unknown function	NA	unknown function	NA	NA
HC2	HC	Vir11_ctg_3582-cat_2	Vir11_ctg_3582-cat_2_3	705	1478	K07741	anti-repressor protein	COG3617	Prophage antirepressor	PF02498.16	PF10552.8
HC2	HC	Vir11_ctg_3582-cat_2	Vir11_ctg_3582-cat_2_30	14885	15052	NA	unknown function	NA	unknown function	NA	NA
HC2	HC	Vir11_ctg_3582-cat_2	Vir11_ctg_3582-cat_2_31	15173	15631	NA	unknown function	COG3935	DNA replication protein DnaD	NA	NA
HC2	HC	Vir11_ctg_3582-cat_2	Vir11_ctg_3582-cat_2_4	1483	1719	NA	unknown function	NA	unknown function	NA	NA
HC2	HC	Vir11_ctg_3582-cat_2	Vir11_ctg_3582-cat_2_5	1700	2344	NA	unknown function	COG0629	Single-stranded DNA-binding protein	NA	NA
HC2	HC	Vir11_ctg_3582-cat_2	Vir11_ctg_3582-cat_2_6	2334	2534	NA	unknown function	NA	unknown function	NA	NA
HC2	HC	Vir11_ctg_3582-cat_2	Vir11_ctg_3582-cat_2_7	2531	4447	NA	unknown function	COG1196	Chromosome segregation ATPase	NA	NA
HC2	HC	Vir11_ctg_3582-cat_2	Vir11_ctg_3582-cat_2_8	4447	5049	NA	unknown function	NA	unknown function	NA	NA
HC2	HC	Vir11_ctg_3582-cat_2	Vir11_ctg_3582-cat_2_9	5052	5666	NA	unknown function	NA	unknown function	NA	NA
HC2	HC	Vir11_ctg_4381-cat_3	Vir11_ctg_4381-cat_3_1	3	353	K07491	putative transposase	COG1943	REP element-mobilizing transposase RayT	PF01797.15	NA
HC2	HC	Vir11_ctg_4381-cat_3	Vir11_ctg_4381-cat_3_10	3760	4215	NA	unknown function	NA	unknown function	NA	NA
HC2	HC	Vir11_ctg_4381-cat_3	Vir11_ctg_4381-cat_3_11	4219	4449	NA	unknown function	NA	unknown function	NA	NA
HC2	HC	Vir11_ctg_4381-cat_3	Vir11_ctg_4381-cat_3_12	4442	4555	NA	unknown function	NA	unknown function	NA	NA
HC2	HC	Vir11_ctg_4381-cat_3	Vir11_ctg_4381-cat_3_13	4552	5136	K02342	DNA polymerase III subunit epsilon [EC:2.7.7.7]	COG0847	DNA polymerase III, epsilon subunit or related 3'-5' exonuclease	PF00929.23	TIGR01405
HC2	HC	Vir11_ctg_4381-cat_3	Vir11_ctg_4381-cat_3_14	5139	5516	NA	unknown function	NA	unknown function	NA	NA
HC2	HC	Vir11_ctg_4381-cat_3	Vir11_ctg_4381-cat_3_15	5524	5919	NA	unknown function	NA	unknown function	NA	NA
HC2	HC	Vir11_ctg_4381-cat_3	Vir11_ctg_4381-cat_3_16	5916	6110	NA	unknown function	NA	unknown function	NA	NA
HC2	HC	Vir11_ctg_4381-cat_3	Vir11_ctg_4381-cat_3_17	6061	6903	NA	unknown function	NA	unknown function	NA	NA
HC2	HC	Vir11_ctg_4381-cat_3	Vir11_ctg_4381-cat_3_18	6884	7090	NA	unknown function	NA	unknown function	NA	NA
HC2	HC	Vir11_ctg_4381-cat_3	Vir11_ctg_4381-cat_3_19	7087	7491	NA	unknown function	NA	unknown function	NA	NA
HC2	HC	Vir11_ctg_4381-cat_3	Vir11_ctg_4381-cat_3_2	422	1561	K07496	putative transposase	COG0675	Transposase	PF01385.18	PF07282.10
HC2	HC	Vir11_ctg_4381-cat_3	Vir11_ctg_4381-cat_3_20	7460	8047	NA	unknown function	COG0742	16S rRNA G966 N2-methylase RsmD	NA	NA
HC2	HC	Vir11_ctg_4381-cat_3	Vir11_ctg_4381-cat_3_21	8044	8259	NA	unknown function	NA	unknown function	NA	NA
HC2	HC	Vir11_ctg_4381-cat_3	Vir11_ctg_4381-cat_3_22	8252	8449	NA	unknown function	NA	unknown function	NA	NA
HC2	HC	Vir11_ctg_4381-cat_3	Vir11_ctg_4381-cat_3_23	8409	9272	K00558	DNA (cytosine-5)-methyltransferase 1 [EC:2.1.1.37]	NA	unknown function	PF00145.16	TIGR00675
HC2	HC	Vir11_ctg_4381-cat_3	Vir11_ctg_4381-cat_3_24	9485	9880	NA	unknown function	NA	unknown function	NA	NA
HC2	HC	Vir11_ctg_4381-cat_3	Vir11_ctg_4381-cat_3_25	10073	10219	NA	unknown function	NA	unknown function	NA	NA
HC2	HC	Vir11_ctg_4381-cat_3	Vir11_ctg_4381-cat_3_26	10216	10548	NA	unknown function	NA	unknown function	NA	NA
HC2	HC	Vir11_ctg_4381-cat_3	Vir11_ctg_4381-cat_3_27	10555	11700	NA	unknown function	NA	unknown function	NA	NA
HC2	HC	Vir11_ctg_4381-cat_3	Vir11_ctg_4381-cat_3_28	11705	11980	NA	unknown function	NA	unknown function	NA	NA
HC2	HC	Vir11_ctg_4381-cat_3	Vir11_ctg_4381-cat_3_29	11982	12308	NA	unknown function	NA	unknown function	NA	NA
HC2	HC	Vir11_ctg_4381-cat_3	Vir11_ctg_4381-cat_3_3	1558	1710	NA	unknown function	NA	unknown function	NA	NA
HC2	HC	Vir11_ctg_4381-cat_3	Vir11_ctg_4381-cat_3_30	12284	12892	NA	unknown function	NA	unknown function	NA	NA
HC2	HC	Vir11_ctg_4381-cat_3	Vir11_ctg_4381-cat_3_31	12894	13199	NA	unknown function	NA	unknown function	NA	NA
HC2	HC	Vir11_ctg_4381-cat_3	Vir11_ctg_4381-cat_3_32	13216	13437	NA	unknown function	NA	unknown function	NA	NA
HC2	HC	Vir11_ctg_4381-cat_3	Vir11_ctg_4381-cat_3_33	13440	13787	NA	unknown function	NA	unknown function	NA	NA
HC2	HC	Vir11_ctg_4381-cat_3	Vir11_ctg_4381-cat_3_34	13789	14337	NA	unknown function	NA	unknown function	NA	NA
HC2	HC	Vir11_ctg_4381-cat_3	Vir11_ctg_4381-cat_3_35	14295	14651	NA	unknown function	NA	unknown function	NA	NA
HC2	HC	Vir11_ctg_4381-cat_3	Vir11_ctg_4381-cat_3_36	14648	16108	K19789	DNA repair protein RadD	COG1061	Superfamily II DNA or RNA helicase	PF00271.30	PF04851.14
HC2	HC	Vir11_ctg_4381-cat_3	Vir11_ctg_4381-cat_3_37	16105	16281	NA	unknown function	NA	unknown function	NA	NA
HC2	HC	Vir11_ctg_4381-cat_3	Vir11_ctg_4381-cat_3_38	16274	16870	NA	unknown function	NA	unknown function	NA	NA
HC2	HC	Vir11_ctg_4381-cat_3	Vir11_ctg_4381-cat_3_39	16930	17955	NA	unknown function	NA	unknown function	PF12705.6	NA
HC2	HC	Vir11_ctg_4381-cat_3	Vir11_ctg_4381-cat_3_4	1712	2119	NA	unknown function	NA	unknown function	NA	NA
HC2	HC	Vir11_ctg_4381-cat_3	Vir11_ctg_4381-cat_3_40	17924	18352	NA	unknown function	NA	unknown function	NA	NA
HC2	HC	Vir11_ctg_4381-cat_3	Vir11_ctg_4381-cat_3_41	18339	18440	NA	unknown function	NA	unknown function	NA	NA
HC2	HC	Vir11_ctg_4381-cat_3	Vir11_ctg_4381-cat_3_42	18440	18724	NA	unknown function	NA	unknown function	NA	NA
HC2	HC	Vir11_ctg_4381-cat_3	Vir11_ctg_4381-cat_3_43	18711	18995	NA	unknown function	NA	unknown function	NA	NA
HC2	HC	Vir11_ctg_4381-cat_3	Vir11_ctg_4381-cat_3_44	18999	19697	NA	unknown function	NA	unknown function	NA	NA
HC2	HC	Vir11_ctg_4381-cat_3	Vir11_ctg_4381-cat_3_45	19709	20047	NA	unknown function	NA	unknown function	NA	NA
HC2	HC	Vir11_ctg_4381-cat_3	Vir11_ctg_4381-cat_3_46	20007	20648	NA	unknown function	NA	unknown function	NA	NA
HC2	HC	Vir11_ctg_4381-cat_3	Vir11_ctg_4381-cat_3_47	20650	21750	NA	unknown function	NA	unknown function	PF03796.14	TIGR00665
HC2	HC	Vir11_ctg_4381-cat_3	Vir11_ctg_4381-cat_3_48	21789	22058	NA	unknown function	NA	unknown function	NA	NA
HC2	HC	Vir11_ctg_4381-cat_3	Vir11_ctg_4381-cat_3_49	22042	22299	NA	unknown function	NA	unknown function	NA	NA
HC2	HC	Vir11_ctg_4381-cat_3	Vir11_ctg_4381-cat_3_5	2116	2394	NA	unknown function	NA	unknown function	NA	NA
HC2	HC	Vir11_ctg_4381-cat_3	Vir11_ctg_4381-cat_3_50	22375	22920	NA	unknown function	NA	unknown function	NA	NA
HC2	HC	Vir11_ctg_4381-cat_3	Vir11_ctg_4381-cat_3_51	22917	23204	NA	unknown function	NA	unknown function	NA	NA
HC2	HC	Vir11_ctg_4381-cat_3	Vir11_ctg_4381-cat_3_52	23188	24141	K01153	type I restriction enzyme, R subunit [EC:3.1.21.3]	COG0358	DNA primase (bacterial type)	NA	NA
HC2	HC	Vir11_ctg_4381-cat_3	Vir11_ctg_4381-cat_3_53	24141	25574	NA	unknown function	NA	unknown function	NA	NA
HC2	HC	Vir11_ctg_4381-cat_3	Vir11_ctg_4381-cat_3_54	25544	26005	NA	unknown function	NA	unknown function	NA	NA
HC2	HC	Vir11_ctg_4381-cat_3	Vir11_ctg_4381-cat_3_55	26041	26373	NA	unknown function	NA	unknown function	NA	NA
HC2	HC	Vir11_ctg_4381-cat_3	Vir11_ctg_4381-cat_3_56	26354	26818	NA	unknown function	NA	unknown function	PF14902.5	NA
HC2	HC	Vir11_ctg_4381-cat_3	Vir11_ctg_4381-cat_3_57	26820	27500	NA	unknown function	NA	unknown function	NA	NA
HC2	HC	Vir11_ctg_4381-cat_3	Vir11_ctg_4381-cat_3_58	27484	27765	NA	unknown function	NA	unknown function	NA	NA
HC2	HC	Vir11_ctg_4381-cat_3	Vir11_ctg_4381-cat_3_59	27902	28138	NA	unknown function	NA	unknown function	NA	NA
HC2	HC	Vir11_ctg_4381-cat_3	Vir11_ctg_4381-cat_3_6	2407	2853	NA	unknown function	NA	unknown function	NA	NA
HC2	HC	Vir11_ctg_4381-cat_3	Vir11_ctg_4381-cat_3_60	28128	28613	NA	unknown function	NA	unknown function	NA	NA
HC2	HC	Vir11_ctg_4381-cat_3	Vir11_ctg_4381-cat_3_61	28666	29034	NA	unknown function	NA	unknown function	NA	NA
HC2	HC	Vir11_ctg_4381-cat_3	Vir11_ctg_4381-cat_3_62	29043	29840	NA	unknown function	NA	unknown function	PF02463.18	NA
HC2	HC	Vir11_ctg_4381-cat_3	Vir11_ctg_4381-cat_3_63	29862	30077	NA	unknown function	NA	unknown function	NA	NA
HC2	HC	Vir11_ctg_4381-cat_3	Vir11_ctg_4381-cat_3_64	30031	30345	NA	unknown function	NA	unknown function	PF09674.9	TIGR02757
HC2	HC	Vir11_ctg_4381-cat_3	Vir11_ctg_4381-cat_3_65	30349	31122	NA	unknown function	NA	unknown function	NA	NA
HC2	HC	Vir11_ctg_4381-cat_3	Vir11_ctg_4381-cat_3_66	31163	31297	NA	unknown function	NA	unknown function	NA	NA
HC2	HC	Vir11_ctg_4381-cat_3	Vir11_ctg_4381-cat_3_67	31331	31747	NA	unknown function	NA	unknown function	NA	NA
HC2	HC	Vir11_ctg_4381-cat_3	Vir11_ctg_4381-cat_3_68	31790	32287	NA	unknown function	NA	unknown function	NA	NA
HC2	HC	Vir11_ctg_4381-cat_3	Vir11_ctg_4381-cat_3_69	32323	32505	NA	unknown function	NA	unknown function	NA	NA
HC2	HC	Vir11_ctg_4381-cat_3	Vir11_ctg_4381-cat_3_7	3070	3171	NA	unknown function	NA	unknown function	NA	NA
HC2	HC	Vir11_ctg_4381-cat_3	Vir11_ctg_4381-cat_3_70	32489	32854	NA	unknown function	NA	unknown function	NA	NA
HC2	HC	Vir11_ctg_4381-cat_3	Vir11_ctg_4381-cat_3_71	32851	33063	NA	unknown function	NA	unknown function	NA	NA
HC2	HC	Vir11_ctg_4381-cat_3	Vir11_ctg_4381-cat_3_72	33060	33242	NA	unknown function	NA	unknown function	NA	NA
HC2	HC	Vir11_ctg_4381-cat_3	Vir11_ctg_4381-cat_3_73	33307	33606	NA	unknown function	NA	unknown function	NA	NA
HC2	HC	Vir11_ctg_4381-cat_3	Vir11_ctg_4381-cat_3_74	33587	34060	NA	unknown function	NA	unknown function	NA	NA
HC2	HC	Vir11_ctg_4381-cat_3	Vir11_ctg_4381-cat_3_75	34183	34329	NA	unknown function	NA	unknown function	NA	NA
HC2	HC	Vir11_ctg_4381-cat_3	Vir11_ctg_4381-cat_3_76	34357	35418	NA	unknown function	NA	unknown function	NA	NA
HC2	HC	Vir11_ctg_4381-cat_3	Vir11_ctg_4381-cat_3_77	35443	35739	NA	unknown function	NA	unknown function	NA	NA
HC2	HC	Vir11_ctg_4381-cat_3	Vir11_ctg_4381-cat_3_78	35772	36668	NA	unknown function	NA	unknown function	NA	NA
HC2	HC	Vir11_ctg_4381-cat_3	Vir11_ctg_4381-cat_3_79	36679	36915	NA	unknown function	NA	unknown function	NA	NA
HC2	HC	Vir11_ctg_4381-cat_3	Vir11_ctg_4381-cat_3_8	3123	3278	NA	unknown function	NA	unknown function	NA	NA
HC2	HC	Vir11_ctg_4381-cat_3	Vir11_ctg_4381-cat_3_80	36912	37304	NA	unknown function	NA	unknown function	NA	NA
HC2	HC	Vir11_ctg_4381-cat_3	Vir11_ctg_4381-cat_3_81	37301	38005	NA	unknown function	NA	unknown function	NA	NA
HC2	HC	Vir11_ctg_4381-cat_3	Vir11_ctg_4381-cat_3_82	38133	38870	NA	unknown function	NA	unknown function	NA	NA
HC2	HC	Vir11_ctg_4381-cat_3	Vir11_ctg_4381-cat_3_83	38938	39222	NA	unknown function	NA	unknown function	NA	NA
HC2	HC	Vir11_ctg_4381-cat_3	Vir11_ctg_4381-cat_3_84	39235	39624	NA	unknown function	NA	unknown function	NA	NA
HC2	HC	Vir11_ctg_4381-cat_3	Vir11_ctg_4381-cat_3_85	39637	39924	NA	unknown function	NA	unknown function	NA	NA
HC2	HC	Vir11_ctg_4381-cat_3	Vir11_ctg_4381-cat_3_86	39926	40351	NA	unknown function	NA	unknown function	NA	NA
HC2	HC	Vir11_ctg_4381-cat_3	Vir11_ctg_4381-cat_3_87	40348	40899	NA	unknown function	NA	unknown function	NA	NA
HC2	HC	Vir11_ctg_4381-cat_3	Vir11_ctg_4381-cat_3_88	41077	41319	NA	unknown function	NA	unknown function	NA	NA
HC2	HC	Vir11_ctg_4381-cat_3	Vir11_ctg_4381-cat_3_89	41300	41377	NA	unknown function	NA	unknown function	NA	NA
HC2	HC	Vir11_ctg_4381-cat_3	Vir11_ctg_4381-cat_3_9	3275	3787	NA	unknown function	NA	unknown function	NA	NA
HC2	HC	Vir11_ctg_4421-cat_2	Vir11_ctg_4421-cat_2_1	69	839	NA	unknown function	NA	unknown function	NA	NA
HC2	HC	Vir11_ctg_4421-cat_2	Vir11_ctg_4421-cat_2_2	981	1400	NA	unknown function	NA	unknown function	NA	NA
HC2	HC	Vir11_ctg_4421-cat_2	Vir11_ctg_4421-cat_2_3	1405	2049	NA	unknown function	NA	unknown function	NA	NA
HC2	HC	Vir11_ctg_4421-cat_2	Vir11_ctg_4421-cat_2_4	2122	2448	NA	unknown function	NA	unknown function	NA	NA
HC2	HC	Vir11_ctg_4421-cat_2	Vir11_ctg_4421-cat_2_5	2441	2575	NA	unknown function	NA	unknown function	NA	NA
HC2	HC	Vir11_ctg_5459-cat_2	Vir11_ctg_5459-cat_2_1	43	378	NA	unknown function	NA	unknown function	PF12844.6	PF01381.21
HC2	HC	Vir11_ctg_5459-cat_2	Vir11_ctg_5459-cat_2_10	5489	5878	NA	unknown function	NA	unknown function	NA	NA
HC2	HC	Vir11_ctg_5459-cat_2	Vir11_ctg_5459-cat_2_11	5889	9893	NA	unknown function	COG5412	Phage-related protein	NA	NA
HC2	HC	Vir11_ctg_5459-cat_2	Vir11_ctg_5459-cat_2_12	9938	10270	NA	unknown function	NA	unknown function	NA	NA
HC2	HC	Vir11_ctg_5459-cat_2	Vir11_ctg_5459-cat_2_13	10339	10752	NA	unknown function	NA	unknown function	NA	NA
HC2	HC	Vir11_ctg_5459-cat_2	Vir11_ctg_5459-cat_2_14	10891	11370	NA	unknown function	NA	unknown function	NA	NA
HC2	HC	Vir11_ctg_5459-cat_2	Vir11_ctg_5459-cat_2_15	11426	11836	NA	unknown function	NA	unknown function	NA	NA
HC2	HC	Vir11_ctg_5459-cat_2	Vir11_ctg_5459-cat_2_16	11829	12362	NA	unknown function	NA	unknown function	NA	NA
HC2	HC	Vir11_ctg_5459-cat_2	Vir11_ctg_5459-cat_2_17	12359	12784	NA	unknown function	NA	unknown function	NA	NA
HC2	HC	Vir11_ctg_5459-cat_2	Vir11_ctg_5459-cat_2_18	12784	13110	NA	unknown function	NA	unknown function	NA	NA
HC2	HC	Vir11_ctg_5459-cat_2	Vir11_ctg_5459-cat_2_19	13113	13436	NA	unknown function	NA	unknown function	NA	NA
HC2	HC	Vir11_ctg_5459-cat_2	Vir11_ctg_5459-cat_2_2	375	503	NA	unknown function	NA	unknown function	NA	NA
HC2	HC	Vir11_ctg_5459-cat_2	Vir11_ctg_5459-cat_2_20	13525	13878	NA	unknown function	NA	unknown function	NA	NA
HC2	HC	Vir11_ctg_5459-cat_2	Vir11_ctg_5459-cat_2_21	13888	14133	NA	unknown function	NA	unknown function	NA	NA
HC2	HC	Vir11_ctg_5459-cat_2	Vir11_ctg_5459-cat_2_22	14144	15214	NA	unknown function	NA	unknown function	PF03864.14	NA
HC2	HC	Vir11_ctg_5459-cat_2	Vir11_ctg_5459-cat_2_23	15232	15579	NA	unknown function	NA	unknown function	NA	NA
HC2	HC	Vir11_ctg_5459-cat_2	Vir11_ctg_5459-cat_2_24	15594	16142	NA	unknown function	NA	unknown function	NA	NA
HC2	HC	Vir11_ctg_5459-cat_2	Vir11_ctg_5459-cat_2_25	16263	16388	NA	unknown function	NA	unknown function	NA	NA
HC2	HC	Vir11_ctg_5459-cat_2	Vir11_ctg_5459-cat_2_26	16392	16721	NA	unknown function	NA	unknown function	NA	NA
HC2	HC	Vir11_ctg_5459-cat_2	Vir11_ctg_5459-cat_2_27	16718	18061	NA	unknown function	NA	unknown function	PF05133.13	TIGR01538
HC2	HC	Vir11_ctg_5459-cat_2	Vir11_ctg_5459-cat_2_28	18070	18990	K07273	lysozyme	COG3757	Lyzozyme M1 (1,4-beta-N-acetylmuramidase), GH25 family	PF08230.10	PF01183.19
HC2	HC	Vir11_ctg_5459-cat_2	Vir11_ctg_5459-cat_2_29	19158	19580	NA	unknown function	NA	unknown function	NA	NA
HC2	HC	Vir11_ctg_5459-cat_2	Vir11_ctg_5459-cat_2_3	667	1338	NA	unknown function	NA	unknown function	NA	NA
HC2	HC	Vir11_ctg_5459-cat_2	Vir11_ctg_5459-cat_2_30	19584	21356	NA	unknown function	NA	unknown function	NA	NA
HC2	HC	Vir11_ctg_5459-cat_2	Vir11_ctg_5459-cat_2_31	21453	21824	NA	unknown function	NA	unknown function	NA	NA
HC2	HC	Vir11_ctg_5459-cat_2	Vir11_ctg_5459-cat_2_32	21854	22045	NA	unknown function	NA	unknown function	NA	NA
HC2	HC	Vir11_ctg_5459-cat_2	Vir11_ctg_5459-cat_2_33	22056	22520	NA	unknown function	NA	unknown function	NA	NA
HC2	HC	Vir11_ctg_5459-cat_2	Vir11_ctg_5459-cat_2_34	22504	22752	NA	unknown function	NA	unknown function	NA	NA
HC2	HC	Vir11_ctg_5459-cat_2	Vir11_ctg_5459-cat_2_35	22742	22960	NA	unknown function	NA	unknown function	NA	NA
HC2	HC	Vir11_ctg_5459-cat_2	Vir11_ctg_5459-cat_2_36	22929	23171	NA	unknown function	NA	unknown function	NA	NA
HC2	HC	Vir11_ctg_5459-cat_2	Vir11_ctg_5459-cat_2_37	23168	23353	NA	unknown function	NA	unknown function	NA	NA
HC2	HC	Vir11_ctg_5459-cat_2	Vir11_ctg_5459-cat_2_38	23355	23621	NA	unknown function	NA	unknown function	NA	NA
HC2	HC	Vir11_ctg_5459-cat_2	Vir11_ctg_5459-cat_2_39	23618	23821	NA	unknown function	NA	unknown function	NA	NA
HC2	HC	Vir11_ctg_5459-cat_2	Vir11_ctg_5459-cat_2_4	1358	1855	NA	unknown function	NA	unknown function	NA	NA
HC2	HC	Vir11_ctg_5459-cat_2	Vir11_ctg_5459-cat_2_40	24401	24727	NA	unknown function	NA	unknown function	NA	NA
HC2	HC	Vir11_ctg_5459-cat_2	Vir11_ctg_5459-cat_2_41	24714	24866	NA	unknown function	NA	unknown function	NA	NA
HC2	HC	Vir11_ctg_5459-cat_2	Vir11_ctg_5459-cat_2_42	24886	25017	NA	unknown function	NA	unknown function	NA	NA
HC2	HC	Vir11_ctg_5459-cat_2	Vir11_ctg_5459-cat_2_43	25014	25388	NA	unknown function	COG1694	NTP pyrophosphatase, house-cleaning of non-canonical NTPs	PF03819.16	NA
HC2	HC	Vir11_ctg_5459-cat_2	Vir11_ctg_5459-cat_2_44	25504	25740	NA	unknown function	COG1396	Transcriptional regulator, contains XRE-family HTH domain	NA	NA
HC2	HC	Vir11_ctg_5459-cat_2	Vir11_ctg_5459-cat_2_45	26027	26509	NA	unknown function	NA	unknown function	NA	NA
HC2	HC	Vir11_ctg_5459-cat_2	Vir11_ctg_5459-cat_2_5	1868	2269	NA	unknown function	NA	unknown function	NA	NA
HC2	HC	Vir11_ctg_5459-cat_2	Vir11_ctg_5459-cat_2_6	2270	3316	NA	unknown function	NA	unknown function	NA	NA
HC2	HC	Vir11_ctg_5459-cat_2	Vir11_ctg_5459-cat_2_7	3330	3809	NA	unknown function	NA	unknown function	NA	NA
HC2	HC	Vir11_ctg_5459-cat_2	Vir11_ctg_5459-cat_2_8	3823	4176	NA	unknown function	NA	unknown function	NA	NA
HC2	HC	Vir11_ctg_5459-cat_2	Vir11_ctg_5459-cat_2_9	4192	5484	NA	unknown function	NA	unknown function	NA	NA
HC2	HC	Vir11_ctg_6178-cat_2	Vir11_ctg_6178-cat_2_1	2	112	NA	unknown function	NA	unknown function	NA	NA
HC2	HC	Vir11_ctg_6178-cat_2	Vir11_ctg_6178-cat_2_10	8728	9180	NA	unknown function	NA	unknown function	NA	NA
HC2	HC	Vir11_ctg_6178-cat_2	Vir11_ctg_6178-cat_2_11	9202	10311	NA	unknown function	NA	unknown function	NA	NA
HC2	HC	Vir11_ctg_6178-cat_2	Vir11_ctg_6178-cat_2_12	10371	10799	NA	unknown function	NA	unknown function	NA	NA
HC2	HC	Vir11_ctg_6178-cat_2	Vir11_ctg_6178-cat_2_13	10803	11666	NA	unknown function	NA	unknown function	NA	NA
HC2	HC	Vir11_ctg_6178-cat_2	Vir11_ctg_6178-cat_2_14	11670	12266	NA	unknown function	NA	unknown function	NA	NA
HC2	HC	Vir11_ctg_6178-cat_2	Vir11_ctg_6178-cat_2_15	12274	12906	NA	unknown function	NA	unknown function	NA	NA
HC2	HC	Vir11_ctg_6178-cat_2	Vir11_ctg_6178-cat_2_16	12974	13279	NA	unknown function	NA	unknown function	NA	NA
HC2	HC	Vir11_ctg_6178-cat_2	Vir11_ctg_6178-cat_2_17	13285	14946	NA	unknown function	NA	unknown function	NA	NA
HC2	HC	Vir11_ctg_6178-cat_2	Vir11_ctg_6178-cat_2_18	14948	15976	NA	unknown function	NA	unknown function	NA	NA
HC2	HC	Vir11_ctg_6178-cat_2	Vir11_ctg_6178-cat_2_19	16190	16702	NA	unknown function	NA	unknown function	NA	NA
HC2	HC	Vir11_ctg_6178-cat_2	Vir11_ctg_6178-cat_2_2	131	478	NA	unknown function	NA	unknown function	NA	NA
HC2	HC	Vir11_ctg_6178-cat_2	Vir11_ctg_6178-cat_2_20	16705	17271	NA	unknown function	NA	unknown function	NA	NA
HC2	HC	Vir11_ctg_6178-cat_2	Vir11_ctg_6178-cat_2_21	17304	17930	NA	unknown function	NA	unknown function	NA	NA
HC2	HC	Vir11_ctg_6178-cat_2	Vir11_ctg_6178-cat_2_22	17953	18582	NA	unknown function	NA	unknown function	NA	NA
HC2	HC	Vir11_ctg_6178-cat_2	Vir11_ctg_6178-cat_2_23	18603	20486	NA	unknown function	NA	unknown function	NA	NA
HC2	HC	Vir11_ctg_6178-cat_2	Vir11_ctg_6178-cat_2_24	20512	20979	NA	unknown function	NA	unknown function	PF06841.11	NA
HC2	HC	Vir11_ctg_6178-cat_2	Vir11_ctg_6178-cat_2_25	21071	21859	NA	unknown function	NA	unknown function	NA	NA
HC2	HC	Vir11_ctg_6178-cat_2	Vir11_ctg_6178-cat_2_26	22042	24138	NA	unknown function	COG5283	Phage-related tail protein	PF10145.8	TIGR01760
HC2	HC	Vir11_ctg_6178-cat_2	Vir11_ctg_6178-cat_2_27	24145	25134	NA	unknown function	NA	unknown function	NA	NA
HC2	HC	Vir11_ctg_6178-cat_2	Vir11_ctg_6178-cat_2_28	25141	25413	NA	unknown function	NA	unknown function	NA	NA
HC2	HC	Vir11_ctg_6178-cat_2	Vir11_ctg_6178-cat_2_29	25403	25957	NA	unknown function	NA	unknown function	NA	NA
HC2	HC	Vir11_ctg_6178-cat_2	Vir11_ctg_6178-cat_2_3	692	907	NA	unknown function	NA	unknown function	NA	NA
HC2	HC	Vir11_ctg_6178-cat_2	Vir11_ctg_6178-cat_2_30	25929	27617	NA	unknown function	NA	unknown function	NA	NA
HC2	HC	Vir11_ctg_6178-cat_2	Vir11_ctg_6178-cat_2_31	27614	28309	NA	unknown function	COG3501	Uncharacterized conserved protein, implicated in type VI secretion and phage assembly	NA	NA
HC2	HC	Vir11_ctg_6178-cat_2	Vir11_ctg_6178-cat_2_32	28309	29415	NA	unknown function	NA	unknown function	NA	NA
HC2	HC	Vir11_ctg_6178-cat_2	Vir11_ctg_6178-cat_2_33	29405	31180	NA	unknown function	COG3299	Uncharacterized phage protein gp47/JayE	PF04865.13	TIGR02243
HC2	HC	Vir11_ctg_6178-cat_2	Vir11_ctg_6178-cat_2_34	31167	31346	NA	unknown function	NA	unknown function	NA	NA
HC2	HC	Vir11_ctg_6178-cat_2	Vir11_ctg_6178-cat_2_4	904	1218	NA	unknown function	NA	unknown function	NA	NA
HC2	HC	Vir11_ctg_6178-cat_2	Vir11_ctg_6178-cat_2_5	1298	2290	NA	unknown function	NA	unknown function	PF00145.16	TIGR00675
HC2	HC	Vir11_ctg_6178-cat_2	Vir11_ctg_6178-cat_2_6	2537	3160	NA	unknown function	NA	unknown function	NA	NA
HC2	HC	Vir11_ctg_6178-cat_2	Vir11_ctg_6178-cat_2_7	3162	5660	NA	unknown function	NA	unknown function	PF13392.5	NA
HC2	HC	Vir11_ctg_6178-cat_2	Vir11_ctg_6178-cat_2_8	5683	7167	NA	unknown function	NA	unknown function	NA	NA
HC2	HC	Vir11_ctg_6178-cat_2	Vir11_ctg_6178-cat_2_9	7171	8700	NA	unknown function	NA	unknown function	NA	NA
HC2	HC	Vir11_ctg_6381-cat_1	Vir11_ctg_6381-cat_1_1	1	1179	NA	unknown function	COG4626	Phage terminase-like protein, large subunit, contains N-terminal HTH domain	PF03354.14	NA
HC2	HC	Vir11_ctg_6381-cat_1	Vir11_ctg_6381-cat_1_2	1191	2462	NA	unknown function	NA	unknown function	PF04860.11	TIGR01537
HC2	HC	Vir11_ctg_6381-cat_1	Vir11_ctg_6381-cat_1_3	2410	4146	NA	unknown function	NA	unknown function	PF05065.12	NA
HC2	HC	Vir11_ctg_6381-cat_1	Vir11_ctg_6381-cat_1_4	4161	4448	NA	unknown function	NA	unknown function	NA	NA
HC2	HC	Vir11_ctg_6381-cat_1	Vir11_ctg_6381-cat_1_5	4461	4796	NA	unknown function	NA	unknown function	NA	NA
HC2	HC	Vir11_ctg_6381-cat_1	Vir11_ctg_6381-cat_1_6	4768	5073	NA	unknown function	NA	unknown function	NA	NA
HC2	HC	Vir11_ctg_6381-cat_1	Vir11_ctg_6381-cat_1_7	5089	5751	NA	unknown function	NA	unknown function	NA	NA
HC2	HC	Vir11_ctg_6381-cat_1	Vir11_ctg_6381-cat_1_8	5841	6242	NA	unknown function	NA	unknown function	NA	NA
HC2	HC	Vir11_ctg_6381-cat_1	Vir11_ctg_6381-cat_1_9	6257	6796	NA	unknown function	NA	unknown function	NA	NA
HC2	HC	Vir11_ctg_662-cat_1	Vir11_ctg_662-cat_1_1	3	71	NA	unknown function	NA	unknown function	NA	NA
HC2	HC	Vir11_ctg_662-cat_1	Vir11_ctg_662-cat_1_2	68	559	NA	unknown function	NA	unknown function	NA	NA
HC2	HC	Vir11_ctg_662-cat_1	Vir11_ctg_662-cat_1_3	572	835	NA	unknown function	NA	unknown function	NA	NA
HC2	HC	Vir11_ctg_662-cat_1	Vir11_ctg_662-cat_1_4	1044	1274	NA	unknown function	NA	unknown function	NA	NA
HC2	HC	Vir11_ctg_662-cat_1	Vir11_ctg_662-cat_1_5	1278	1382	NA	unknown function	NA	unknown function	NA	NA
HC2	HC	Vir11_ctg_662-cat_1	Vir11_ctg_662-cat_1_6	1423	1608	NA	unknown function	NA	unknown function	NA	NA
HC2	HC	Vir11_ctg_662-cat_1	Vir11_ctg_662-cat_1_7	2263	3279	NA	unknown function	NA	unknown function	NA	NA
HC2	HC	Vir11_ctg_662-cat_1	Vir11_ctg_662-cat_1_8	3279	4181	NA	unknown function	NA	unknown function	NA	NA
HC2	HC	Vir11_ctg_662-cat_1	Vir11_ctg_662-cat_1_9	4194	5414	NA	unknown function	NA	unknown function	PF02305.16	NA
HC2	HC	Vir11_ctg_7075-cat_2	Vir11_ctg_7075-cat_2_1	155	829	NA	unknown function	NA	unknown function	NA	NA
HC2	HC	Vir11_ctg_7075-cat_2	Vir11_ctg_7075-cat_2_10	4277	4444	NA	unknown function	NA	unknown function	NA	NA
HC2	HC	Vir11_ctg_7075-cat_2	Vir11_ctg_7075-cat_2_11	4434	4649	NA	unknown function	NA	unknown function	NA	NA
HC2	HC	Vir11_ctg_7075-cat_2	Vir11_ctg_7075-cat_2_12	4646	4828	NA	unknown function	NA	unknown function	NA	NA
HC2	HC	Vir11_ctg_7075-cat_2	Vir11_ctg_7075-cat_2_13	4923	6710	NA	unknown function	NA	unknown function	NA	NA
HC2	HC	Vir11_ctg_7075-cat_2	Vir11_ctg_7075-cat_2_14	6714	7148	NA	unknown function	NA	unknown function	NA	NA
HC2	HC	Vir11_ctg_7075-cat_2	Vir11_ctg_7075-cat_2_15	7498	8958	NA	unknown function	NA	unknown function	PF05133.13	TIGR01538
HC2	HC	Vir11_ctg_7075-cat_2	Vir11_ctg_7075-cat_2_16	9074	9628	NA	unknown function	NA	unknown function	NA	NA
HC2	HC	Vir11_ctg_7075-cat_2	Vir11_ctg_7075-cat_2_17	9641	9970	NA	unknown function	NA	unknown function	NA	NA
HC2	HC	Vir11_ctg_7075-cat_2	Vir11_ctg_7075-cat_2_18	9988	11079	NA	unknown function	NA	unknown function	PF03864.14	NA
HC2	HC	Vir11_ctg_7075-cat_2	Vir11_ctg_7075-cat_2_19	11093	11320	NA	unknown function	NA	unknown function	NA	NA
HC2	HC	Vir11_ctg_7075-cat_2	Vir11_ctg_7075-cat_2_2	1248	1667	NA	unknown function	COG1694	NTP pyrophosphatase, house-cleaning of non-canonical NTPs	NA	NA
HC2	HC	Vir11_ctg_7075-cat_2	Vir11_ctg_7075-cat_2_20	11331	11711	NA	unknown function	NA	unknown function	NA	NA
HC2	HC	Vir11_ctg_7075-cat_2	Vir11_ctg_7075-cat_2_21	11795	12124	NA	unknown function	NA	unknown function	NA	NA
HC2	HC	Vir11_ctg_7075-cat_2	Vir11_ctg_7075-cat_2_22	12099	12302	NA	unknown function	NA	unknown function	PF16945.4	NA
HC2	HC	Vir11_ctg_7075-cat_2	Vir11_ctg_7075-cat_2_23	12295	12753	NA	unknown function	NA	unknown function	NA	NA
HC2	HC	Vir11_ctg_7075-cat_2	Vir11_ctg_7075-cat_2_24	12762	13304	NA	unknown function	NA	unknown function	NA	NA
HC2	HC	Vir11_ctg_7075-cat_2	Vir11_ctg_7075-cat_2_25	13294	13704	NA	unknown function	NA	unknown function	NA	NA
HC2	HC	Vir11_ctg_7075-cat_2	Vir11_ctg_7075-cat_2_26	13725	14210	NA	unknown function	NA	unknown function	NA	NA
HC2	HC	Vir11_ctg_7075-cat_2	Vir11_ctg_7075-cat_2_27	14354	14779	NA	unknown function	NA	unknown function	NA	NA
HC2	HC	Vir11_ctg_7075-cat_2	Vir11_ctg_7075-cat_2_28	14821	15159	NA	unknown function	NA	unknown function	NA	NA
HC2	HC	Vir11_ctg_7075-cat_2	Vir11_ctg_7075-cat_2_29	15176	15865	NA	unknown function	NA	unknown function	NA	NA
HC2	HC	Vir11_ctg_7075-cat_2	Vir11_ctg_7075-cat_2_3	1667	1819	NA	unknown function	NA	unknown function	NA	NA
HC2	HC	Vir11_ctg_7075-cat_2	Vir11_ctg_7075-cat_2_30	15931	17133	NA	unknown function	COG5412	Phage-related protein	NA	NA
HC2	HC	Vir11_ctg_7075-cat_2	Vir11_ctg_7075-cat_2_31	17223	18104	NA	unknown function	NA	unknown function	PF07453.12	TIGR01453
HC2	HC	Vir11_ctg_7075-cat_2	Vir11_ctg_7075-cat_2_32	18335	20935	NA	unknown function	NA	unknown function	NA	NA
HC2	HC	Vir11_ctg_7075-cat_2	Vir11_ctg_7075-cat_2_4	1816	2022	NA	unknown function	NA	unknown function	NA	NA
HC2	HC	Vir11_ctg_7075-cat_2	Vir11_ctg_7075-cat_2_5	2026	2184	NA	unknown function	NA	unknown function	NA	NA
HC2	HC	Vir11_ctg_7075-cat_2	Vir11_ctg_7075-cat_2_6	2188	2355	NA	unknown function	NA	unknown function	NA	NA
HC2	HC	Vir11_ctg_7075-cat_2	Vir11_ctg_7075-cat_2_7	3478	3762	NA	unknown function	NA	unknown function	NA	NA
HC2	HC	Vir11_ctg_7075-cat_2	Vir11_ctg_7075-cat_2_8	3766	3951	NA	unknown function	NA	unknown function	NA	NA
HC2	HC	Vir11_ctg_7075-cat_2	Vir11_ctg_7075-cat_2_9	3944	4111	NA	unknown function	NA	unknown function	NA	NA
HC2	HC	Vir11_ctg_7125-circular-cat_2	Vir11_ctg_7125-circular-cat_2_1	154	492	NA	unknown function	NA	unknown function	NA	NA
HC2	HC	Vir11_ctg_7125-circular-cat_2	Vir11_ctg_7125-circular-cat_2_2	495	2474	NA	unknown function	NA	unknown function	NA	NA
HC2	HC	Vir11_ctg_7125-circular-cat_2	Vir11_ctg_7125-circular-cat_2_3	2478	2711	NA	unknown function	NA	unknown function	NA	NA
HC2	HC	Vir11_ctg_7125-circular-cat_2	Vir11_ctg_7125-circular-cat_2_4	2689	2955	NA	unknown function	NA	unknown function	NA	NA
HC2	HC	Vir11_ctg_7125-circular-cat_2	Vir11_ctg_7125-circular-cat_2_5	2909	3163	NA	unknown function	NA	unknown function	NA	NA
HC2	HC	Vir11_ctg_7125-circular-cat_2	Vir11_ctg_7125-circular-cat_2_6	3141	3353	NA	unknown function	NA	unknown function	NA	NA
HC2	HC	Vir11_ctg_7125-circular-cat_2	Vir11_ctg_7125-circular-cat_2_7	3329	3421	NA	unknown function	NA	unknown function	NA	NA
HC2	HC	Vir11_ctg_7125-circular-cat_2	Vir11_ctg_7125-circular-cat_2_8	3969	5009	NA	unknown function	NA	unknown function	NA	NA
HC2	HC	Vir11_ctg_7125-circular-cat_2	Vir11_ctg_7125-circular-cat_2_9	5009	6055	NA	unknown function	NA	unknown function	NA	NA
HC2	HC	Vir11_ctg_7806-cat_2	Vir11_ctg_7806-cat_2_1	2	967	NA	unknown function	NA	unknown function	NA	NA
HC2	HC	Vir11_ctg_7806-cat_2	Vir11_ctg_7806-cat_2_2	969	1976	NA	unknown function	NA	unknown function	NA	NA
HC2	HC	Vir11_ctg_7806-cat_2	Vir11_ctg_7806-cat_2_3	2175	2504	NA	unknown function	NA	unknown function	NA	NA
HC2	HC	Vir11_ctg_7806-cat_2	Vir11_ctg_7806-cat_2_4	2509	4470	NA	unknown function	NA	unknown function	PF02305.16	NA
HC2	HC	Vir11_ctg_7806-cat_2	Vir11_ctg_7806-cat_2_5	4474	4644	NA	unknown function	NA	unknown function	NA	NA
HC2	HC	Vir11_ctg_8905-cat_2	Vir11_ctg_8905-cat_2_1	356	2650	K02335	DNA polymerase I [EC:2.7.7.7]	COG0749	DNA polymerase I - 3'-5' exonuclease and polymerase domains	PF00476.19	PF01612.19
HC2	HC	Vir11_ctg_8905-cat_2	Vir11_ctg_8905-cat_2_2	2640	3134	NA	unknown function	NA	unknown function	NA	NA
HC2	HC	Vir11_ctg_8905-cat_2	Vir11_ctg_8905-cat_2_3	3113	3559	NA	unknown function	NA	unknown function	NA	NA
HC2	HC	Vir11_ctg_8905-cat_2	Vir11_ctg_8905-cat_2_4	3562	3936	NA	unknown function	NA	unknown function	PF00166.20	NA
HC2	HC	Vir11_ctg_8905-cat_2	Vir11_ctg_8905-cat_2_5	3941	4723	NA	unknown function	NA	unknown function	NA	NA
HC2	HC	Vir11_ctg_8905-cat_2	Vir11_ctg_8905-cat_2_6	4803	5993	K03553	recombination protein RecA	COG0468	RecA/RadA recombinase	PF08423.10	PF00154.20
HC2	HC	Vir11_ctg_8905-cat_2	Vir11_ctg_8905-cat_2_7	6010	6903	K02335	DNA polymerase I [EC:2.7.7.7]	COG0258	5'-3' exonuclease	PF02739.15	TIGR00593
HC2	HC	Vir11_ctg_8905-cat_2	Vir11_ctg_8905-cat_2_8	6890	6949	NA	unknown function	NA	unknown function	NA	NA
HC2	HC	Vir11_ctg_8926-circular-cat_1	Vir11_ctg_8926-circular-cat_1_1	2	1417	NA	unknown function	NA	unknown function	PF02305.16	NA
HC2	HC	Vir11_ctg_8926-circular-cat_1	Vir11_ctg_8926-circular-cat_1_2	1762	2085	NA	unknown function	NA	unknown function	NA	NA
HC2	HC	Vir11_ctg_8926-circular-cat_1	Vir11_ctg_8926-circular-cat_1_3	2088	3236	NA	unknown function	NA	unknown function	NA	NA
HC2	HC	Vir11_ctg_8926-circular-cat_1	Vir11_ctg_8926-circular-cat_1_4	3404	4759	NA	unknown function	NA	unknown function	NA	NA
HC2	HC	Vir11_ctg_8926-circular-cat_1	Vir11_ctg_8926-circular-cat_1_5	4855	5091	NA	unknown function	NA	unknown function	NA	NA
HC2	HC	Vir11_ctg_8926-circular-cat_1	Vir11_ctg_8926-circular-cat_1_6	5061	5282	NA	unknown function	NA	unknown function	NA	NA
HC2	HC	Vir11_ctg_8926-circular-cat_1	Vir11_ctg_8926-circular-cat_1_7	5284	5448	NA	unknown function	NA	unknown function	NA	NA
HC2	HC	Vir11_ctg_8926-circular-cat_1	Vir11_ctg_8926-circular-cat_1_8	5445	5642	NA	unknown function	NA	unknown function	NA	NA
HC2	HC	Vir11_ctg_8926-circular-cat_1	Vir11_ctg_8926-circular-cat_1_9	5645	6433	NA	unknown function	NA	unknown function	PF02305.16	NA
HC4	HC	Vir21_ctg_1369-cat_2	Vir21_ctg_1369-cat_2_1	87	338	NA	unknown function	NA	unknown function	NA	NA
HC4	HC	Vir21_ctg_1369-cat_2	Vir21_ctg_1369-cat_2_10	5391	6836	NA	unknown function	NA	unknown function	NA	NA
HC4	HC	Vir21_ctg_1369-cat_2	Vir21_ctg_1369-cat_2_11	6847	9024	NA	unknown function	NA	unknown function	NA	NA
HC4	HC	Vir21_ctg_1369-cat_2	Vir21_ctg_1369-cat_2_12	9024	9923	NA	unknown function	NA	unknown function	PF05352.11	NA
HC4	HC	Vir21_ctg_1369-cat_2	Vir21_ctg_1369-cat_2_13	9920	10672	NA	unknown function	NA	unknown function	NA	NA
HC4	HC	Vir21_ctg_1369-cat_2	Vir21_ctg_1369-cat_2_14	10686	11288	NA	unknown function	NA	unknown function	NA	NA
HC4	HC	Vir21_ctg_1369-cat_2	Vir21_ctg_1369-cat_2_15	11285	11644	NA	unknown function	NA	unknown function	NA	NA
HC4	HC	Vir21_ctg_1369-cat_2	Vir21_ctg_1369-cat_2_16	11655	12644	NA	unknown function	NA	unknown function	NA	NA
HC4	HC	Vir21_ctg_1369-cat_2	Vir21_ctg_1369-cat_2_17	12655	13926	NA	unknown function	NA	unknown function	NA	NA
HC4	HC	Vir21_ctg_1369-cat_2	Vir21_ctg_1369-cat_2_18	13923	14948	NA	unknown function	NA	unknown function	PF05894.11	NA
HC4	HC	Vir21_ctg_1369-cat_2	Vir21_ctg_1369-cat_2_19	14962	15144	NA	unknown function	NA	unknown function	NA	NA
HC4	HC	Vir21_ctg_1369-cat_2	Vir21_ctg_1369-cat_2_2	536	871	NA	unknown function	NA	unknown function	NA	NA
HC4	HC	Vir21_ctg_1369-cat_2	Vir21_ctg_1369-cat_2_20	15146	16093	K01447	N-acetylmuramoyl-L-alanine amidase [EC:3.5.1.28]	COG5632	N-acetylmuramoyl-L-alanine amidase CwlA	PF01510.24	PF08230.10
HC4	HC	Vir21_ctg_1369-cat_2	Vir21_ctg_1369-cat_2_21	16192	16479	NA	unknown function	NA	unknown function	NA	NA
HC4	HC	Vir21_ctg_1369-cat_2	Vir21_ctg_1369-cat_2_22	16657	16959	NA	unknown function	NA	unknown function	NA	NA
HC4	HC	Vir21_ctg_1369-cat_2	Vir21_ctg_1369-cat_2_23	17246	17494	NA	unknown function	NA	unknown function	NA	NA
HC4	HC	Vir21_ctg_1369-cat_2	Vir21_ctg_1369-cat_2_3	890	1213	NA	unknown function	NA	unknown function	NA	NA
HC4	HC	Vir21_ctg_1369-cat_2	Vir21_ctg_1369-cat_2_4	1334	1585	NA	unknown function	NA	unknown function	NA	NA
HC4	HC	Vir21_ctg_1369-cat_2	Vir21_ctg_1369-cat_2_5	1636	2052	NA	unknown function	NA	unknown function	PF17427.1	NA
HC4	HC	Vir21_ctg_1369-cat_2	Vir21_ctg_1369-cat_2_6	2122	2937	NA	unknown function	NA	unknown function	NA	NA
HC4	HC	Vir21_ctg_1369-cat_2	Vir21_ctg_1369-cat_2_7	2940	4652	NA	unknown function	NA	unknown function	PF03175.12	NA
HC4	HC	Vir21_ctg_1369-cat_2	Vir21_ctg_1369-cat_2_8	4667	4834	NA	unknown function	NA	unknown function	NA	NA
HC4	HC	Vir21_ctg_1369-cat_2	Vir21_ctg_1369-cat_2_9	5048	5401	NA	unknown function	NA	unknown function	NA	NA
HC4	HC	Vir21_ctg_14450-circular-cat_1	Vir21_ctg_14450-circular-cat_1_1	30	1049	NA	unknown function	NA	unknown function	NA	NA
HC4	HC	Vir21_ctg_14450-circular-cat_1	Vir21_ctg_14450-circular-cat_1_2	1561	1740	NA	unknown function	NA	unknown function	NA	NA
HC4	HC	Vir21_ctg_14450-circular-cat_1	Vir21_ctg_14450-circular-cat_1_3	1772	1954	NA	unknown function	NA	unknown function	NA	NA
HC4	HC	Vir21_ctg_14450-circular-cat_1	Vir21_ctg_14450-circular-cat_1_4	2185	2406	NA	unknown function	NA	unknown function	NA	NA
HC4	HC	Vir21_ctg_14450-circular-cat_1	Vir21_ctg_14450-circular-cat_1_5	2390	2509	NA	unknown function	NA	unknown function	NA	NA
HC4	HC	Vir21_ctg_14450-circular-cat_1	Vir21_ctg_14450-circular-cat_1_6	2615	2851	NA	unknown function	NA	unknown function	NA	NA
HC4	HC	Vir21_ctg_14450-circular-cat_1	Vir21_ctg_14450-circular-cat_1_7	2829	3314	NA	unknown function	NA	unknown function	NA	NA
HC4	HC	Vir21_ctg_14450-circular-cat_1	Vir21_ctg_14450-circular-cat_1_8	3311	4999	NA	unknown function	NA	unknown function	PF02305.16	NA
HC4	HC	Vir21_ctg_14450-circular-cat_1	Vir21_ctg_14450-circular-cat_1_9	5142	5816	NA	unknown function	NA	unknown function	NA	NA
HC4	HC	Vir21_ctg_17361-circular-cat_1	Vir21_ctg_17361-circular-cat_1_1	83	349	NA	unknown function	NA	unknown function	NA	NA
HC4	HC	Vir21_ctg_17361-circular-cat_1	Vir21_ctg_17361-circular-cat_1_2	342	1289	NA	unknown function	NA	unknown function	NA	NA
HC4	HC	Vir21_ctg_17361-circular-cat_1	Vir21_ctg_17361-circular-cat_1_3	1338	1451	NA	unknown function	NA	unknown function	NA	NA
HC4	HC	Vir21_ctg_17361-circular-cat_1	Vir21_ctg_17361-circular-cat_1_4	1448	1549	NA	unknown function	NA	unknown function	NA	NA
HC4	HC	Vir21_ctg_17361-circular-cat_1	Vir21_ctg_17361-circular-cat_1_5	1596	2324	NA	unknown function	NA	unknown function	NA	NA
HC4	HC	Vir21_ctg_17361-circular-cat_1	Vir21_ctg_17361-circular-cat_1_6	2443	4191	NA	unknown function	NA	unknown function	PF02305.16	NA
HC4	HC	Vir21_ctg_17361-circular-cat_1	Vir21_ctg_17361-circular-cat_1_7	4303	4803	NA	unknown function	NA	unknown function	NA	NA
HC4	HC	Vir21_ctg_17587-cat_2	Vir21_ctg_17587-cat_2_1	48	314	NA	unknown function	NA	unknown function	NA	NA
HC4	HC	Vir21_ctg_17587-cat_2	Vir21_ctg_17587-cat_2_10	9618	9977	NA	unknown function	NA	unknown function	PF05105.11	TIGR01593
HC4	HC	Vir21_ctg_17587-cat_2	Vir21_ctg_17587-cat_2_11	10074	11126	NA	unknown function	NA	unknown function	PF05894.11	NA
HC4	HC	Vir21_ctg_17587-cat_2	Vir21_ctg_17587-cat_2_12	11278	13206	NA	unknown function	NA	unknown function	PF03175.12	NA
HC4	HC	Vir21_ctg_17587-cat_2	Vir21_ctg_17587-cat_2_13	13209	13916	NA	unknown function	NA	unknown function	NA	NA
HC4	HC	Vir21_ctg_17587-cat_2	Vir21_ctg_17587-cat_2_14	13987	14370	NA	unknown function	NA	unknown function	NA	NA
HC4	HC	Vir21_ctg_17587-cat_2	Vir21_ctg_17587-cat_2_15	14387	14674	NA	unknown function	NA	unknown function	NA	NA
HC4	HC	Vir21_ctg_17587-cat_2	Vir21_ctg_17587-cat_2_16	14800	15018	NA	unknown function	NA	unknown function	NA	NA
HC4	HC	Vir21_ctg_17587-cat_2	Vir21_ctg_17587-cat_2_2	331	555	NA	unknown function	NA	unknown function	NA	NA
HC4	HC	Vir21_ctg_17587-cat_2	Vir21_ctg_17587-cat_2_3	609	3491	NA	unknown function	NA	unknown function	NA	NA
HC4	HC	Vir21_ctg_17587-cat_2	Vir21_ctg_17587-cat_2_4	3505	4548	NA	unknown function	NA	unknown function	NA	NA
HC4	HC	Vir21_ctg_17587-cat_2	Vir21_ctg_17587-cat_2_5	4541	5386	NA	unknown function	NA	unknown function	PF05352.11	NA
HC4	HC	Vir21_ctg_17587-cat_2	Vir21_ctg_17587-cat_2_6	5402	6922	NA	unknown function	NA	unknown function	PF16838.4	NA
HC4	HC	Vir21_ctg_17587-cat_2	Vir21_ctg_17587-cat_2_7	6987	8351	NA	unknown function	NA	unknown function	NA	NA
HC4	HC	Vir21_ctg_17587-cat_2	Vir21_ctg_17587-cat_2_8	8352	8660	NA	unknown function	NA	unknown function	NA	NA
HC4	HC	Vir21_ctg_17587-cat_2	Vir21_ctg_17587-cat_2_9	8665	9621	K07273	lysozyme	COG3757	Lyzozyme M1 (1,4-beta-N-acetylmuramidase), GH25 family	PF08230.10	PF01183.19
HC4	HC	Vir21_ctg_1892_gene_5_gene_18-1535-9973-cat_4	Vir21_ctg_1892_gene_5_gene_18-1535-9973-cat_4_1	50	436	NA	unknown function	NA	unknown function	NA	NA
HC4	HC	Vir21_ctg_1892_gene_5_gene_18-1535-9973-cat_4	Vir21_ctg_1892_gene_5_gene_18-1535-9973-cat_4_10	4967	5287	NA	unknown function	NA	unknown function	NA	NA
HC4	HC	Vir21_ctg_1892_gene_5_gene_18-1535-9973-cat_4	Vir21_ctg_1892_gene_5_gene_18-1535-9973-cat_4_11	5496	6533	NA	unknown function	NA	unknown function	PF03864.14	NA
HC4	HC	Vir21_ctg_1892_gene_5_gene_18-1535-9973-cat_4	Vir21_ctg_1892_gene_5_gene_18-1535-9973-cat_4_12	6547	6891	NA	unknown function	NA	unknown function	NA	NA
HC4	HC	Vir21_ctg_1892_gene_5_gene_18-1535-9973-cat_4	Vir21_ctg_1892_gene_5_gene_18-1535-9973-cat_4_13	6910	7557	NA	unknown function	NA	unknown function	NA	NA
HC4	HC	Vir21_ctg_1892_gene_5_gene_18-1535-9973-cat_4	Vir21_ctg_1892_gene_5_gene_18-1535-9973-cat_4_14	7723	8388	NA	unknown function	NA	unknown function	PF05133.13	NA
HC4	HC	Vir21_ctg_1892_gene_5_gene_18-1535-9973-cat_4	Vir21_ctg_1892_gene_5_gene_18-1535-9973-cat_4_2	512	1138	NA	unknown function	NA	unknown function	NA	NA
HC4	HC	Vir21_ctg_1892_gene_5_gene_18-1535-9973-cat_4	Vir21_ctg_1892_gene_5_gene_18-1535-9973-cat_4_3	1138	1563	NA	unknown function	NA	unknown function	NA	NA
HC4	HC	Vir21_ctg_1892_gene_5_gene_18-1535-9973-cat_4	Vir21_ctg_1892_gene_5_gene_18-1535-9973-cat_4_4	1659	2498	NA	unknown function	NA	unknown function	NA	NA
HC4	HC	Vir21_ctg_1892_gene_5_gene_18-1535-9973-cat_4	Vir21_ctg_1892_gene_5_gene_18-1535-9973-cat_4_5	2578	3384	NA	unknown function	NA	unknown function	NA	NA
HC4	HC	Vir21_ctg_1892_gene_5_gene_18-1535-9973-cat_4	Vir21_ctg_1892_gene_5_gene_18-1535-9973-cat_4_6	3462	3701	NA	unknown function	NA	unknown function	NA	NA
HC4	HC	Vir21_ctg_1892_gene_5_gene_18-1535-9973-cat_4	Vir21_ctg_1892_gene_5_gene_18-1535-9973-cat_4_7	3698	4186	NA	unknown function	NA	unknown function	NA	NA
HC4	HC	Vir21_ctg_1892_gene_5_gene_18-1535-9973-cat_4	Vir21_ctg_1892_gene_5_gene_18-1535-9973-cat_4_8	4280	4516	NA	unknown function	NA	unknown function	NA	NA
HC4	HC	Vir21_ctg_1892_gene_5_gene_18-1535-9973-cat_4	Vir21_ctg_1892_gene_5_gene_18-1535-9973-cat_4_9	4548	4859	NA	unknown function	NA	unknown function	NA	NA
HC4	HC	Vir21_ctg_22124-cat_2	Vir21_ctg_22124-cat_2_1	13	2832	NA	unknown function	NA	unknown function	NA	NA
HC4	HC	Vir21_ctg_22124-cat_2	Vir21_ctg_22124-cat_2_2	2848	3390	NA	unknown function	NA	unknown function	PF06854.10	NA
HC4	HC	Vir21_ctg_22124-cat_2	Vir21_ctg_22124-cat_2_3	3383	3775	NA	unknown function	NA	unknown function	NA	NA
HC4	HC	Vir21_ctg_22124-cat_2	Vir21_ctg_22124-cat_2_4	3790	4311	NA	unknown function	NA	unknown function	NA	NA
HC4	HC	Vir21_ctg_22124-cat_2	Vir21_ctg_22124-cat_2_5	4314	4745	NA	unknown function	NA	unknown function	NA	NA
HC4	HC	Vir21_ctg_22124-cat_2	Vir21_ctg_22124-cat_2_6	4738	5136	NA	unknown function	NA	unknown function	NA	NA
HC4	HC	Vir21_ctg_23611-cat_2	Vir21_ctg_23611-cat_2_1	317	1465	NA	unknown function	COG4974	Site-specific recombinase XerD	PF00589.21	TIGR02224
HC4	HC	Vir21_ctg_23611-cat_2	Vir21_ctg_23611-cat_2_2	1892	2692	K14623	DNA-damage-inducible protein D	COG3645	Phage antirepressor protein YoqD, KilAC domain	NA	NA
HC4	HC	Vir21_ctg_23611-cat_2	Vir21_ctg_23611-cat_2_3	2861	3283	NA	unknown function	NA	unknown function	NA	NA
HC4	HC	Vir21_ctg_23611-cat_2	Vir21_ctg_23611-cat_2_4	3280	3699	NA	unknown function	NA	unknown function	NA	NA
HC4	HC	Vir21_ctg_23611-cat_2	Vir21_ctg_23611-cat_2_5	3740	4033	NA	unknown function	NA	unknown function	NA	NA
HC4	HC	Vir21_ctg_23611-cat_2	Vir21_ctg_23611-cat_2_6	4036	4593	NA	unknown function	NA	unknown function	NA	NA
HC4	HC	Vir21_ctg_23611-cat_2	Vir21_ctg_23611-cat_2_7	4662	5072	NA	unknown function	NA	unknown function	NA	NA
HC4	HC	Vir21_ctg_23611-cat_2	Vir21_ctg_23611-cat_2_8	5095	5754	NA	unknown function	NA	unknown function	NA	NA
HC4	HC	Vir21_ctg_24567-circular-cat_1	Vir21_ctg_24567-circular-cat_1_1	2	100	NA	unknown function	NA	unknown function	NA	NA
HC4	HC	Vir21_ctg_24567-circular-cat_1	Vir21_ctg_24567-circular-cat_1_10	5040	5819	NA	unknown function	NA	unknown function	NA	NA
HC4	HC	Vir21_ctg_24567-circular-cat_1	Vir21_ctg_24567-circular-cat_1_2	104	1123	NA	unknown function	NA	unknown function	NA	NA
HC4	HC	Vir21_ctg_24567-circular-cat_1	Vir21_ctg_24567-circular-cat_1_3	1639	1818	NA	unknown function	NA	unknown function	NA	NA
HC4	HC	Vir21_ctg_24567-circular-cat_1	Vir21_ctg_24567-circular-cat_1_4	1843	2226	K08640	zinc D-Ala-D-Ala carboxypeptidase [EC:3.4.17.14]	COG3108	Uncharacterized conserved protein YcbK, DUF882 family	PF08291.10	NA
HC4	HC	Vir21_ctg_24567-circular-cat_1	Vir21_ctg_24567-circular-cat_1_5	2231	2347	NA	unknown function	NA	unknown function	NA	NA
HC4	HC	Vir21_ctg_24567-circular-cat_1	Vir21_ctg_24567-circular-cat_1_6	2354	2581	NA	unknown function	NA	unknown function	NA	NA
HC4	HC	Vir21_ctg_24567-circular-cat_1	Vir21_ctg_24567-circular-cat_1_7	2704	2949	NA	unknown function	NA	unknown function	NA	NA
HC4	HC	Vir21_ctg_24567-circular-cat_1	Vir21_ctg_24567-circular-cat_1_8	2942	3340	NA	unknown function	NA	unknown function	NA	NA
HC4	HC	Vir21_ctg_24567-circular-cat_1	Vir21_ctg_24567-circular-cat_1_9	3369	5000	NA	unknown function	NA	unknown function	PF02305.16	NA
HC4	HC	Vir21_ctg_25414-cat_1	Vir21_ctg_25414-cat_1_1	36	668	NA	unknown function	NA	unknown function	PF06810.10	NA
HC4	HC	Vir21_ctg_25414-cat_1	Vir21_ctg_25414-cat_1_10	4853	5158	NA	unknown function	NA	unknown function	NA	NA
HC4	HC	Vir21_ctg_25414-cat_1	Vir21_ctg_25414-cat_1_11	5163	5543	NA	unknown function	NA	unknown function	NA	NA
HC4	HC	Vir21_ctg_25414-cat_1	Vir21_ctg_25414-cat_1_12	5543	6676	NA	unknown function	COG2369	Uncharacterized conserved protein, contains phage Mu gpF-like domain	PF06152.10	NA
HC4	HC	Vir21_ctg_25414-cat_1	Vir21_ctg_25414-cat_1_13	6850	8835	NA	unknown function	COG2866	Murein tripeptide amidase MpaA	NA	NA
HC4	HC	Vir21_ctg_25414-cat_1	Vir21_ctg_25414-cat_1_14	8840	10285	NA	unknown function	NA	unknown function	NA	TIGR01542
HC4	HC	Vir21_ctg_25414-cat_1	Vir21_ctg_25414-cat_1_15	10297	10521	NA	unknown function	NA	unknown function	NA	NA
HC4	HC	Vir21_ctg_25414-cat_1	Vir21_ctg_25414-cat_1_16	10521	11777	K06909	phage terminase large subunit	COG1783	Phage terminase large subunit	PF04466.12	TIGR01547
HC4	HC	Vir21_ctg_25414-cat_1	Vir21_ctg_25414-cat_1_17	11770	12207	NA	unknown function	NA	unknown function	PF16677.4	NA
HC4	HC	Vir21_ctg_25414-cat_1	Vir21_ctg_25414-cat_1_18	12651	12926	NA	unknown function	NA	unknown function	NA	NA
HC4	HC	Vir21_ctg_25414-cat_1	Vir21_ctg_25414-cat_1_19	12923	13363	NA	unknown function	NA	unknown function	NA	NA
HC4	HC	Vir21_ctg_25414-cat_1	Vir21_ctg_25414-cat_1_2	1408	1962	NA	unknown function	NA	unknown function	NA	NA
HC4	HC	Vir21_ctg_25414-cat_1	Vir21_ctg_25414-cat_1_20	13364	13903	NA	unknown function	NA	unknown function	NA	NA
HC4	HC	Vir21_ctg_25414-cat_1	Vir21_ctg_25414-cat_1_21	13906	14229	NA	unknown function	NA	unknown function	NA	NA
HC4	HC	Vir21_ctg_25414-cat_1	Vir21_ctg_25414-cat_1_22	14226	14483	NA	unknown function	NA	unknown function	NA	NA
HC4	HC	Vir21_ctg_25414-cat_1	Vir21_ctg_25414-cat_1_23	14484	14798	NA	unknown function	NA	unknown function	NA	NA
HC4	HC	Vir21_ctg_25414-cat_1	Vir21_ctg_25414-cat_1_24	14911	15228	NA	unknown function	NA	unknown function	NA	NA
HC4	HC	Vir21_ctg_25414-cat_1	Vir21_ctg_25414-cat_1_3	1974	2396	NA	unknown function	NA	unknown function	NA	NA
HC4	HC	Vir21_ctg_25414-cat_1	Vir21_ctg_25414-cat_1_4	2508	3287	NA	unknown function	NA	unknown function	NA	NA
HC4	HC	Vir21_ctg_25414-cat_1	Vir21_ctg_25414-cat_1_5	3340	3561	NA	unknown function	NA	unknown function	NA	NA
HC4	HC	Vir21_ctg_25414-cat_1	Vir21_ctg_25414-cat_1_6	3554	4021	NA	unknown function	NA	unknown function	NA	NA
HC4	HC	Vir21_ctg_25414-cat_1	Vir21_ctg_25414-cat_1_7	4173	4376	NA	unknown function	NA	unknown function	NA	NA
HC4	HC	Vir21_ctg_25414-cat_1	Vir21_ctg_25414-cat_1_8	4438	4602	NA	unknown function	NA	unknown function	NA	NA
HC4	HC	Vir21_ctg_25414-cat_1	Vir21_ctg_25414-cat_1_9	4632	4832	NA	unknown function	NA	unknown function	NA	NA
HC4	HC	Vir21_ctg_26111-cat_1	Vir21_ctg_26111-cat_1_1	2	190	NA	unknown function	NA	unknown function	NA	NA
HC4	HC	Vir21_ctg_26111-cat_1	Vir21_ctg_26111-cat_1_2	193	741	NA	unknown function	NA	unknown function	NA	NA
HC4	HC	Vir21_ctg_26111-cat_1	Vir21_ctg_26111-cat_1_3	755	1099	NA	unknown function	NA	unknown function	NA	NA
HC4	HC	Vir21_ctg_26111-cat_1	Vir21_ctg_26111-cat_1_4	1096	1329	NA	unknown function	NA	unknown function	NA	NA
HC4	HC	Vir21_ctg_26111-cat_1	Vir21_ctg_26111-cat_1_5	1322	1429	NA	unknown function	NA	unknown function	NA	NA
HC4	HC	Vir21_ctg_2642-cat_2	Vir21_ctg_2642-cat_2_1	3	137	NA	unknown function	NA	unknown function	NA	NA
HC4	HC	Vir21_ctg_2642-cat_2	Vir21_ctg_2642-cat_2_10	5220	5411	NA	unknown function	NA	unknown function	NA	NA
HC4	HC	Vir21_ctg_2642-cat_2	Vir21_ctg_2642-cat_2_11	5498	5710	NA	unknown function	NA	unknown function	NA	NA
HC4	HC	Vir21_ctg_2642-cat_2	Vir21_ctg_2642-cat_2_12	6053	6286	NA	unknown function	NA	unknown function	NA	NA
HC4	HC	Vir21_ctg_2642-cat_2	Vir21_ctg_2642-cat_2_13	6291	6395	NA	unknown function	NA	unknown function	NA	NA
HC4	HC	Vir21_ctg_2642-cat_2	Vir21_ctg_2642-cat_2_2	142	441	NA	unknown function	NA	unknown function	NA	NA
HC4	HC	Vir21_ctg_2642-cat_2	Vir21_ctg_2642-cat_2_3	447	899	NA	unknown function	NA	unknown function	NA	NA
HC4	HC	Vir21_ctg_2642-cat_2	Vir21_ctg_2642-cat_2_4	915	1187	NA	unknown function	NA	unknown function	NA	NA
HC4	HC	Vir21_ctg_2642-cat_2	Vir21_ctg_2642-cat_2_5	1189	1464	NA	unknown function	NA	unknown function	PF16079.4	NA
HC4	HC	Vir21_ctg_2642-cat_2	Vir21_ctg_2642-cat_2_6	1798	2949	K14059	integrase	COG4974	Site-specific recombinase XerD	PF00589.21	TIGR02224
HC4	HC	Vir21_ctg_2642-cat_2	Vir21_ctg_2642-cat_2_7	3231	4199	NA	unknown function	COG1403	5-methylcytosine-specific restriction endonuclease McrA	PF01844.22	NA
HC4	HC	Vir21_ctg_2642-cat_2	Vir21_ctg_2642-cat_2_8	4215	4640	NA	unknown function	NA	unknown function	NA	NA
HC4	HC	Vir21_ctg_2642-cat_2	Vir21_ctg_2642-cat_2_9	4646	4981	NA	unknown function	NA	unknown function	PF01381.21	NA
HC4	HC	Vir21_ctg_27990-cat_2	Vir21_ctg_27990-cat_2_1	1	333	NA	unknown function	NA	unknown function	NA	NA
HC4	HC	Vir21_ctg_27990-cat_2	Vir21_ctg_27990-cat_2_10	5909	7441	NA	unknown function	NA	unknown function	NA	NA
HC4	HC	Vir21_ctg_27990-cat_2	Vir21_ctg_27990-cat_2_2	345	572	NA	unknown function	NA	unknown function	NA	NA
HC4	HC	Vir21_ctg_27990-cat_2	Vir21_ctg_27990-cat_2_3	720	1829	K01358	ATP-dependent Clp protease, protease subunit [EC:3.4.21.92]	COG0740	ATP-dependent protease ClpP, protease subunit	PF00574.22	TIGR00493
HC4	HC	Vir21_ctg_27990-cat_2	Vir21_ctg_27990-cat_2_4	1858	2922	NA	unknown function	NA	unknown function	NA	NA
HC4	HC	Vir21_ctg_27990-cat_2	Vir21_ctg_27990-cat_2_5	2949	3563	NA	unknown function	NA	unknown function	NA	NA
HC4	HC	Vir21_ctg_27990-cat_2	Vir21_ctg_27990-cat_2_6	3560	3961	NA	unknown function	NA	unknown function	NA	NA
HC4	HC	Vir21_ctg_27990-cat_2	Vir21_ctg_27990-cat_2_7	3921	5102	NA	unknown function	NA	unknown function	NA	NA
HC4	HC	Vir21_ctg_27990-cat_2	Vir21_ctg_27990-cat_2_8	5077	5565	NA	unknown function	NA	unknown function	NA	NA
HC4	HC	Vir21_ctg_27990-cat_2	Vir21_ctg_27990-cat_2_9	5569	5907	NA	unknown function	NA	unknown function	NA	NA
HC4	HC	Vir21_ctg_28589-cat_1	Vir21_ctg_28589-cat_1_1	3	110	NA	unknown function	NA	unknown function	NA	NA
HC4	HC	Vir21_ctg_28589-cat_1	Vir21_ctg_28589-cat_1_2	103	339	NA	unknown function	NA	unknown function	NA	NA
HC4	HC	Vir21_ctg_28589-cat_1	Vir21_ctg_28589-cat_1_3	336	671	NA	unknown function	NA	unknown function	NA	NA
HC4	HC	Vir21_ctg_28589-cat_1	Vir21_ctg_28589-cat_1_4	687	1247	NA	unknown function	NA	unknown function	NA	NA
HC4	HC	Vir21_ctg_28589-cat_1	Vir21_ctg_28589-cat_1_5	1247	1513	NA	unknown function	NA	unknown function	NA	NA
HC4	HC	Vir21_ctg_28589-cat_1	Vir21_ctg_28589-cat_1_6	1525	1887	NA	unknown function	NA	unknown function	PF17318.1	NA
HC4	HC	Vir21_ctg_28589-cat_1	Vir21_ctg_28589-cat_1_7	1892	4327	NA	unknown function	COG5412	Phage-related protein	NA	NA
HC4	HC	Vir21_ctg_28589-cat_1	Vir21_ctg_28589-cat_1_8	4324	4398	NA	unknown function	NA	unknown function	NA	NA
HC4	HC	Vir21_ctg_30548-cat_1	Vir21_ctg_30548-cat_1_1	2	283	NA	unknown function	NA	unknown function	NA	NA
HC4	HC	Vir21_ctg_30548-cat_1	Vir21_ctg_30548-cat_1_2	300	767	NA	unknown function	NA	unknown function	NA	NA
HC4	HC	Vir21_ctg_30548-cat_1	Vir21_ctg_30548-cat_1_3	782	2551	NA	unknown function	COG4626	Phage terminase-like protein, large subunit, contains N-terminal HTH domain	PF03354.14	NA
HC4	HC	Vir21_ctg_30548-cat_1	Vir21_ctg_30548-cat_1_4	2561	2875	NA	unknown function	NA	unknown function	NA	NA
HC4	HC	Vir21_ctg_30548-cat_1	Vir21_ctg_30548-cat_1_5	2877	3467	NA	unknown function	NA	unknown function	NA	NA
HC4	HC	Vir21_ctg_34347-cat_2	Vir21_ctg_34347-cat_2_1	1	210	NA	unknown function	NA	unknown function	NA	NA
HC4	HC	Vir21_ctg_34347-cat_2	Vir21_ctg_34347-cat_2_10	4490	5725	NA	unknown function	COG4695	Phage portal protein BeeE	PF04860.11	TIGR01537
HC4	HC	Vir21_ctg_34347-cat_2	Vir21_ctg_34347-cat_2_11	5744	7174	NA	unknown function	COG4626	Phage terminase-like protein, large subunit, contains N-terminal HTH domain	PF03354.14	NA
HC4	HC	Vir21_ctg_34347-cat_2	Vir21_ctg_34347-cat_2_12	7208	7474	NA	unknown function	COG4626	Phage terminase-like protein, large subunit, contains N-terminal HTH domain	NA	NA
HC4	HC	Vir21_ctg_34347-cat_2	Vir21_ctg_34347-cat_2_13	7477	7890	NA	unknown function	NA	unknown function	NA	NA
HC4	HC	Vir21_ctg_34347-cat_2	Vir21_ctg_34347-cat_2_2	287	934	NA	unknown function	NA	unknown function	NA	NA
HC4	HC	Vir21_ctg_34347-cat_2	Vir21_ctg_34347-cat_2_3	946	1329	NA	unknown function	NA	unknown function	NA	NA
HC4	HC	Vir21_ctg_34347-cat_2	Vir21_ctg_34347-cat_2_4	1319	1648	NA	unknown function	NA	unknown function	NA	NA
HC4	HC	Vir21_ctg_34347-cat_2	Vir21_ctg_34347-cat_2_5	1632	1970	NA	unknown function	NA	unknown function	NA	NA
HC4	HC	Vir21_ctg_34347-cat_2	Vir21_ctg_34347-cat_2_6	1909	2235	NA	unknown function	NA	unknown function	NA	NA
HC4	HC	Vir21_ctg_34347-cat_2	Vir21_ctg_34347-cat_2_7	2249	2497	NA	unknown function	NA	unknown function	NA	NA
HC4	HC	Vir21_ctg_34347-cat_2	Vir21_ctg_34347-cat_2_8	2571	3800	NA	unknown function	COG4653	Predicted phage phi-C31 gp36 major capsid-like protein	PF05065.12	TIGR01554
HC4	HC	Vir21_ctg_34347-cat_2	Vir21_ctg_34347-cat_2_9	3805	4512	K01358	ATP-dependent Clp protease, protease subunit [EC:3.4.21.92]	COG0740	ATP-dependent protease ClpP, protease subunit	PF00574.22	TIGR00493
HC4	HC	Vir21_ctg_36003-cat_2	Vir21_ctg_36003-cat_2_1	109	378	NA	unknown function	NA	unknown function	PF16079.4	NA
HC4	HC	Vir21_ctg_36003-cat_2	Vir21_ctg_36003-cat_2_2	395	856	NA	unknown function	NA	unknown function	NA	NA
HC4	HC	Vir21_ctg_36003-cat_2	Vir21_ctg_36003-cat_2_3	858	1349	NA	unknown function	NA	unknown function	NA	NA
HC4	HC	Vir21_ctg_36003-cat_2	Vir21_ctg_36003-cat_2_4	1339	1839	NA	unknown function	NA	unknown function	NA	NA
HC4	HC	Vir21_ctg_36003-cat_2	Vir21_ctg_36003-cat_2_5	1921	2421	NA	unknown function	NA	unknown function	NA	NA
HC4	HC	Vir21_ctg_36003-cat_2	Vir21_ctg_36003-cat_2_6	2448	2873	NA	unknown function	NA	unknown function	NA	NA
HC4	HC	Vir21_ctg_36003-cat_2	Vir21_ctg_36003-cat_2_7	2870	3442	NA	unknown function	NA	unknown function	PF06854.10	NA
HC4	HC	Vir21_ctg_36003-cat_2	Vir21_ctg_36003-cat_2_8	3458	4852	NA	unknown function	COG5412	Phage-related protein	NA	NA
HC4	HC	Vir21_ctg_36980-cat_1	Vir21_ctg_36980-cat_1_1	7	663	NA	unknown function	NA	unknown function	NA	NA
HC4	HC	Vir21_ctg_36980-cat_1	Vir21_ctg_36980-cat_1_10	7798	8595	NA	unknown function	NA	unknown function	NA	NA
HC4	HC	Vir21_ctg_36980-cat_1	Vir21_ctg_36980-cat_1_11	8601	9017	NA	unknown function	NA	unknown function	NA	NA
HC4	HC	Vir21_ctg_36980-cat_1	Vir21_ctg_36980-cat_1_12	9007	9363	NA	unknown function	NA	unknown function	NA	NA
HC4	HC	Vir21_ctg_36980-cat_1	Vir21_ctg_36980-cat_1_2	684	992	NA	unknown function	NA	unknown function	NA	NA
HC4	HC	Vir21_ctg_36980-cat_1	Vir21_ctg_36980-cat_1_3	985	1299	NA	unknown function	NA	unknown function	NA	NA
HC4	HC	Vir21_ctg_36980-cat_1	Vir21_ctg_36980-cat_1_4	1333	3084	NA	unknown function	NA	unknown function	NA	NA
HC4	HC	Vir21_ctg_36980-cat_1	Vir21_ctg_36980-cat_1_5	3091	4335	NA	unknown function	NA	unknown function	PF04860.11	TIGR01537
HC4	HC	Vir21_ctg_36980-cat_1	Vir21_ctg_36980-cat_1_6	4353	6098	NA	unknown function	COG4626	Phage terminase-like protein, large subunit, contains N-terminal HTH domain	PF03354.14	NA
HC4	HC	Vir21_ctg_36980-cat_1	Vir21_ctg_36980-cat_1_7	6117	6545	NA	unknown function	NA	unknown function	NA	NA
HC4	HC	Vir21_ctg_36980-cat_1	Vir21_ctg_36980-cat_1_8	6558	7394	NA	unknown function	NA	unknown function	NA	NA
HC4	HC	Vir21_ctg_36980-cat_1	Vir21_ctg_36980-cat_1_9	7414	7779	NA	unknown function	NA	unknown function	NA	NA
HC4	HC	Vir21_ctg_42500-cat_1	Vir21_ctg_42500-cat_1_1	70	510	NA	unknown function	NA	unknown function	PF02305.16	NA
HC4	HC	Vir21_ctg_8432-circular-cat_1	Vir21_ctg_8432-circular-cat_1_1	140	1159	NA	unknown function	NA	unknown function	NA	NA
HC4	HC	Vir21_ctg_8432-circular-cat_1	Vir21_ctg_8432-circular-cat_1_2	1156	2040	NA	unknown function	NA	unknown function	NA	NA
HC4	HC	Vir21_ctg_8432-circular-cat_1	Vir21_ctg_8432-circular-cat_1_3	2080	3726	NA	unknown function	NA	unknown function	PF02305.16	NA
HC4	HC	Vir21_ctg_8432-circular-cat_1	Vir21_ctg_8432-circular-cat_1_4	3729	4130	NA	unknown function	NA	unknown function	NA	NA
HC4	HC	Vir21_ctg_8432-circular-cat_1	Vir21_ctg_8432-circular-cat_1_5	4123	4362	NA	unknown function	NA	unknown function	NA	NA
HC4	HC	Vir21_ctg_8432-circular-cat_1	Vir21_ctg_8432-circular-cat_1_6	4488	4715	NA	unknown function	NA	unknown function	NA	NA
HC4	HC	Vir21_ctg_8432-circular-cat_1	Vir21_ctg_8432-circular-cat_1_7	4731	4835	NA	unknown function	NA	unknown function	NA	NA
HC4	HC	Vir21_ctg_8432-circular-cat_1	Vir21_ctg_8432-circular-cat_1_8	4838	5227	NA	unknown function	COG3108	Uncharacterized conserved protein YcbK, DUF882 family	PF08291.10	NA
HC4	HC	Vir21_ctg_9664-cat_1	Vir21_ctg_9664-cat_1_1	43	219	NA	unknown function	NA	unknown function	NA	NA
HC4	HC	Vir21_ctg_9664-cat_1	Vir21_ctg_9664-cat_1_2	212	466	NA	unknown function	NA	unknown function	NA	NA
HC4	HC	Vir21_ctg_9664-cat_1	Vir21_ctg_9664-cat_1_3	484	681	NA	unknown function	NA	unknown function	NA	NA
HC4	HC	Vir21_ctg_9664-cat_1	Vir21_ctg_9664-cat_1_4	770	1267	NA	unknown function	NA	unknown function	NA	NA
HC4	HC	Vir21_ctg_9664-cat_1	Vir21_ctg_9664-cat_1_5	1287	2960	NA	unknown function	NA	unknown function	PF02305.16	NA
HC4	HC	Vir21_ctg_9664-cat_1	Vir21_ctg_9664-cat_1_6	2973	3896	NA	unknown function	NA	unknown function	NA	NA
CF5	CF	Vir24_ctg_1398-cat_2	Vir24_ctg_1398-cat_2_1	1	135	NA	unknown function	NA	unknown function	NA	NA
CF5	CF	Vir24_ctg_1398-cat_2	Vir24_ctg_1398-cat_2_10	8548	9015	NA	unknown function	NA	unknown function	NA	NA
CF5	CF	Vir24_ctg_1398-cat_2	Vir24_ctg_1398-cat_2_11	9018	9590	NA	unknown function	NA	unknown function	NA	NA
CF5	CF	Vir24_ctg_1398-cat_2	Vir24_ctg_1398-cat_2_12	9854	10609	NA	unknown function	NA	unknown function	NA	NA
CF5	CF	Vir24_ctg_1398-cat_2	Vir24_ctg_1398-cat_2_13	10611	14687	NA	unknown function	NA	unknown function	NA	NA
CF5	CF	Vir24_ctg_1398-cat_2	Vir24_ctg_1398-cat_2_14	14687	17149	NA	unknown function	NA	unknown function	NA	NA
CF5	CF	Vir24_ctg_1398-cat_2	Vir24_ctg_1398-cat_2_15	17136	18005	NA	unknown function	NA	unknown function	NA	NA
CF5	CF	Vir24_ctg_1398-cat_2	Vir24_ctg_1398-cat_2_16	18032	21166	NA	unknown function	NA	unknown function	NA	NA
CF5	CF	Vir24_ctg_1398-cat_2	Vir24_ctg_1398-cat_2_17	21172	21438	NA	unknown function	NA	unknown function	NA	NA
CF5	CF	Vir24_ctg_1398-cat_2	Vir24_ctg_1398-cat_2_18	21583	21990	NA	unknown function	NA	unknown function	NA	NA
CF5	CF	Vir24_ctg_1398-cat_2	Vir24_ctg_1398-cat_2_19	21993	22391	NA	unknown function	COG3108	Uncharacterized conserved protein YcbK, DUF882 family	PF08291.10	NA
CF5	CF	Vir24_ctg_1398-cat_2	Vir24_ctg_1398-cat_2_2	161	658	NA	unknown function	COG2963	Transposase and inactivated derivatives	NA	NA
CF5	CF	Vir24_ctg_1398-cat_2	Vir24_ctg_1398-cat_2_20	22388	22840	NA	unknown function	NA	unknown function	NA	NA
CF5	CF	Vir24_ctg_1398-cat_2	Vir24_ctg_1398-cat_2_21	23231	24070	NA	unknown function	NA	unknown function	PF12708.6	NA
CF5	CF	Vir24_ctg_1398-cat_2	Vir24_ctg_1398-cat_2_3	658	1827	K06909	phage terminase large subunit	COG1783	Phage terminase large subunit	PF04466.12	PF17288.1
CF5	CF	Vir24_ctg_1398-cat_2	Vir24_ctg_1398-cat_2_4	2015	2671	NA	unknown function	NA	unknown function	NA	NA
CF5	CF	Vir24_ctg_1398-cat_2	Vir24_ctg_1398-cat_2_5	2822	4543	NA	unknown function	NA	unknown function	NA	NA
CF5	CF	Vir24_ctg_1398-cat_2	Vir24_ctg_1398-cat_2_6	4509	5009	NA	unknown function	NA	unknown function	NA	NA
CF5	CF	Vir24_ctg_1398-cat_2	Vir24_ctg_1398-cat_2_7	5041	5988	NA	unknown function	NA	unknown function	NA	NA
CF5	CF	Vir24_ctg_1398-cat_2	Vir24_ctg_1398-cat_2_8	6049	7146	NA	unknown function	NA	unknown function	NA	NA
CF5	CF	Vir24_ctg_1398-cat_2	Vir24_ctg_1398-cat_2_9	7214	8548	NA	unknown function	NA	unknown function	NA	NA
CF5	CF	Vir24_ctg_155-cat_1	Vir24_ctg_155-cat_1_1	1	366	NA	unknown function	NA	unknown function	NA	NA
CF5	CF	Vir24_ctg_155-cat_1	Vir24_ctg_155-cat_1_2	368	529	NA	unknown function	NA	unknown function	NA	NA
CF5	CF	Vir24_ctg_155-cat_1	Vir24_ctg_155-cat_1_3	526	978	NA	unknown function	NA	unknown function	NA	NA
CF5	CF	Vir24_ctg_155-cat_1	Vir24_ctg_155-cat_1_4	975	1460	NA	unknown function	NA	unknown function	NA	NA
CF5	CF	Vir24_ctg_155-cat_1	Vir24_ctg_155-cat_1_5	1420	1854	NA	unknown function	NA	unknown function	NA	NA
CF5	CF	Vir24_ctg_2328-cat_2	Vir24_ctg_2328-cat_2_1	1	297	NA	unknown function	NA	unknown function	NA	NA
CF5	CF	Vir24_ctg_2328-cat_2	Vir24_ctg_2328-cat_2_10	10236	10562	NA	unknown function	NA	unknown function	NA	NA
CF5	CF	Vir24_ctg_2328-cat_2	Vir24_ctg_2328-cat_2_11	10564	10902	NA	unknown function	NA	unknown function	NA	NA
CF5	CF	Vir24_ctg_2328-cat_2	Vir24_ctg_2328-cat_2_12	10906	12243	NA	unknown function	NA	unknown function	NA	NA
CF5	CF	Vir24_ctg_2328-cat_2	Vir24_ctg_2328-cat_2_13	12258	12659	NA	unknown function	NA	unknown function	NA	NA
CF5	CF	Vir24_ctg_2328-cat_2	Vir24_ctg_2328-cat_2_14	12677	13396	NA	unknown function	NA	unknown function	NA	NA
CF5	CF	Vir24_ctg_2328-cat_2	Vir24_ctg_2328-cat_2_15	13689	14150	NA	unknown function	COG0317	(p)ppGpp synthase/hydrolase, HD superfamily	NA	TIGR00691
CF5	CF	Vir24_ctg_2328-cat_2	Vir24_ctg_2328-cat_2_16	14107	14334	NA	unknown function	NA	unknown function	NA	NA
CF5	CF	Vir24_ctg_2328-cat_2	Vir24_ctg_2328-cat_2_17	14359	15975	NA	unknown function	NA	unknown function	NA	NA
CF5	CF	Vir24_ctg_2328-cat_2	Vir24_ctg_2328-cat_2_18	16039	16233	NA	unknown function	NA	unknown function	NA	NA
CF5	CF	Vir24_ctg_2328-cat_2	Vir24_ctg_2328-cat_2_19	16360	16722	NA	unknown function	NA	unknown function	NA	NA
CF5	CF	Vir24_ctg_2328-cat_2	Vir24_ctg_2328-cat_2_2	299	4381	NA	unknown function	COG3941	Phage tail tape-measure protein, controls tail length	NA	NA
CF5	CF	Vir24_ctg_2328-cat_2	Vir24_ctg_2328-cat_2_20	16703	17071	NA	unknown function	NA	unknown function	NA	NA
CF5	CF	Vir24_ctg_2328-cat_2	Vir24_ctg_2328-cat_2_21	17146	17430	NA	unknown function	NA	unknown function	NA	NA
CF5	CF	Vir24_ctg_2328-cat_2	Vir24_ctg_2328-cat_2_22	17451	18857	NA	unknown function	NA	unknown function	PF05133.13	NA
CF5	CF	Vir24_ctg_2328-cat_2	Vir24_ctg_2328-cat_2_23	19043	19312	NA	unknown function	NA	unknown function	NA	NA
CF5	CF	Vir24_ctg_2328-cat_2	Vir24_ctg_2328-cat_2_24	19321	19518	NA	unknown function	NA	unknown function	NA	NA
CF5	CF	Vir24_ctg_2328-cat_2	Vir24_ctg_2328-cat_2_3	4567	5691	K07504	predicted type IV restriction endonuclease	COG4748	Uncharacterized protein	PF04313.13	PF13588.5
CF5	CF	Vir24_ctg_2328-cat_2	Vir24_ctg_2328-cat_2_4	5705	6577	NA	unknown function	NA	unknown function	NA	NA
CF5	CF	Vir24_ctg_2328-cat_2	Vir24_ctg_2328-cat_2_5	6754	7239	NA	unknown function	NA	unknown function	NA	NA
CF5	CF	Vir24_ctg_2328-cat_2	Vir24_ctg_2328-cat_2_6	7861	8574	NA	unknown function	NA	unknown function	NA	NA
CF5	CF	Vir24_ctg_2328-cat_2	Vir24_ctg_2328-cat_2_7	8774	9322	NA	unknown function	NA	unknown function	NA	NA
CF5	CF	Vir24_ctg_2328-cat_2	Vir24_ctg_2328-cat_2_8	9352	9774	NA	unknown function	NA	unknown function	NA	NA
CF5	CF	Vir24_ctg_2328-cat_2	Vir24_ctg_2328-cat_2_9	9771	10232	K01101	4-nitrophenyl phosphatase [EC:3.1.3.41]	NA	unknown function	NA	NA
CF5	CF	Vir24_ctg_2551-circular-cat_2	Vir24_ctg_2551-circular-cat_2_1	1	1830	NA	unknown function	NA	unknown function	PF02305.16	NA
CF5	CF	Vir24_ctg_2551-circular-cat_2	Vir24_ctg_2551-circular-cat_2_2	1846	2328	NA	unknown function	NA	unknown function	NA	NA
CF5	CF	Vir24_ctg_2551-circular-cat_2	Vir24_ctg_2551-circular-cat_2_3	2328	3416	NA	unknown function	NA	unknown function	NA	NA
CF5	CF	Vir24_ctg_2551-circular-cat_2	Vir24_ctg_2551-circular-cat_2_4	3583	3771	NA	unknown function	NA	unknown function	NA	NA
CF5	CF	Vir24_ctg_2551-circular-cat_2	Vir24_ctg_2551-circular-cat_2_5	3888	4061	NA	unknown function	NA	unknown function	NA	NA
CF5	CF	Vir24_ctg_2551-circular-cat_2	Vir24_ctg_2551-circular-cat_2_6	4144	4452	NA	unknown function	NA	unknown function	PF08291.10	NA
CF5	CF	Vir24_ctg_2551-circular-cat_2	Vir24_ctg_2551-circular-cat_2_7	4449	6146	NA	unknown function	NA	unknown function	NA	NA
CF7	CF	Vir27_ctg_1118-cat_2	Vir27_ctg_1118-cat_2_1	2	400	NA	unknown function	NA	unknown function	NA	NA
CF7	CF	Vir27_ctg_1118-cat_2	Vir27_ctg_1118-cat_2_10	4383	4568	NA	unknown function	NA	unknown function	NA	NA
CF7	CF	Vir27_ctg_1118-cat_2	Vir27_ctg_1118-cat_2_11	4829	5314	NA	unknown function	NA	unknown function	NA	NA
CF7	CF	Vir27_ctg_1118-cat_2	Vir27_ctg_1118-cat_2_12	5311	5637	NA	unknown function	NA	unknown function	NA	NA
CF7	CF	Vir27_ctg_1118-cat_2	Vir27_ctg_1118-cat_2_2	407	589	NA	unknown function	NA	unknown function	NA	NA
CF7	CF	Vir27_ctg_1118-cat_2	Vir27_ctg_1118-cat_2_3	608	1276	NA	unknown function	NA	unknown function	PF11363.7	NA
CF7	CF	Vir27_ctg_1118-cat_2	Vir27_ctg_1118-cat_2_4	1288	1524	NA	unknown function	NA	unknown function	NA	NA
CF7	CF	Vir27_ctg_1118-cat_2	Vir27_ctg_1118-cat_2_5	1531	1764	NA	unknown function	NA	unknown function	NA	NA
CF7	CF	Vir27_ctg_1118-cat_2	Vir27_ctg_1118-cat_2_6	1761	2321	NA	unknown function	NA	unknown function	PF05069.12	NA
CF7	CF	Vir27_ctg_1118-cat_2	Vir27_ctg_1118-cat_2_7	2318	2752	NA	unknown function	NA	unknown function	NA	NA
CF7	CF	Vir27_ctg_1118-cat_2	Vir27_ctg_1118-cat_2_8	2837	3676	NA	unknown function	COG0338	Site-specific DNA-adenine methylase	NA	NA
CF7	CF	Vir27_ctg_1118-cat_2	Vir27_ctg_1118-cat_2_9	3673	4311	K00560	thymidylate synthase [EC:2.1.1.45]	COG0207	Thymidylate synthase	PF00303.18	TIGR03284
CF7	CF	Vir27_ctg_2486-cat_2	Vir27_ctg_2486-cat_2_1	2	487	NA	unknown function	NA	unknown function	NA	NA
CF7	CF	Vir27_ctg_2486-cat_2	Vir27_ctg_2486-cat_2_10	5753	6085	NA	unknown function	NA	unknown function	NA	NA
CF7	CF	Vir27_ctg_2486-cat_2	Vir27_ctg_2486-cat_2_11	6332	6952	NA	unknown function	NA	unknown function	NA	NA
CF7	CF	Vir27_ctg_2486-cat_2	Vir27_ctg_2486-cat_2_12	6949	7536	K01448	N-acetylmuramoyl-L-alanine amidase [EC:3.5.1.28]	COG0860	N-acetylmuramoyl-L-alanine amidase	PF01520.17	NA
CF7	CF	Vir27_ctg_2486-cat_2	Vir27_ctg_2486-cat_2_13	7511	8035	NA	unknown function	NA	unknown function	PF13392.5	NA
CF7	CF	Vir27_ctg_2486-cat_2	Vir27_ctg_2486-cat_2_14	8226	8753	NA	unknown function	NA	unknown function	NA	NA
CF7	CF	Vir27_ctg_2486-cat_2	Vir27_ctg_2486-cat_2_15	8791	10842	NA	unknown function	NA	unknown function	NA	NA
CF7	CF	Vir27_ctg_2486-cat_2	Vir27_ctg_2486-cat_2_2	574	1296	NA	unknown function	NA	unknown function	NA	NA
CF7	CF	Vir27_ctg_2486-cat_2	Vir27_ctg_2486-cat_2_3	1299	3071	NA	unknown function	NA	unknown function	NA	NA
CF7	CF	Vir27_ctg_2486-cat_2	Vir27_ctg_2486-cat_2_4	3284	3514	NA	unknown function	NA	unknown function	NA	NA
CF7	CF	Vir27_ctg_2486-cat_2	Vir27_ctg_2486-cat_2_5	3535	3951	NA	unknown function	NA	unknown function	NA	NA
CF7	CF	Vir27_ctg_2486-cat_2	Vir27_ctg_2486-cat_2_6	3982	4470	NA	unknown function	NA	unknown function	PF13392.5	PF07463.10
CF7	CF	Vir27_ctg_2486-cat_2	Vir27_ctg_2486-cat_2_7	4706	5170	NA	unknown function	NA	unknown function	NA	NA
CF7	CF	Vir27_ctg_2486-cat_2	Vir27_ctg_2486-cat_2_8	5179	5346	NA	unknown function	NA	unknown function	NA	NA
CF7	CF	Vir27_ctg_2486-cat_2	Vir27_ctg_2486-cat_2_9	5385	5711	NA	unknown function	NA	unknown function	PF10902.7	NA
CF7	CF	Vir27_ctg_3032-cat_1	Vir27_ctg_3032-cat_1_1	2	433	NA	unknown function	NA	unknown function	NA	NA
CF7	CF	Vir27_ctg_3032-cat_1	Vir27_ctg_3032-cat_1_10	5326	5544	NA	unknown function	NA	unknown function	NA	NA
CF7	CF	Vir27_ctg_3032-cat_1	Vir27_ctg_3032-cat_1_11	5577	5978	NA	unknown function	NA	unknown function	NA	NA
CF7	CF	Vir27_ctg_3032-cat_1	Vir27_ctg_3032-cat_1_12	6188	6373	NA	unknown function	NA	unknown function	NA	NA
CF7	CF	Vir27_ctg_3032-cat_1	Vir27_ctg_3032-cat_1_13	6375	6581	NA	unknown function	NA	unknown function	NA	NA
CF7	CF	Vir27_ctg_3032-cat_1	Vir27_ctg_3032-cat_1_14	6601	7377	K02337	DNA polymerase III subunit alpha [EC:2.7.7.7]	COG1372	Intein/homing endonuclease	PF00929.23	NA
CF7	CF	Vir27_ctg_3032-cat_1	Vir27_ctg_3032-cat_1_15	7381	7518	NA	unknown function	NA	unknown function	NA	NA
CF7	CF	Vir27_ctg_3032-cat_1	Vir27_ctg_3032-cat_1_16	7524	8198	NA	unknown function	NA	unknown function	NA	NA
CF7	CF	Vir27_ctg_3032-cat_1	Vir27_ctg_3032-cat_1_17	8198	8644	NA	unknown function	NA	unknown function	NA	NA
CF7	CF	Vir27_ctg_3032-cat_1	Vir27_ctg_3032-cat_1_18	8641	8988	NA	unknown function	NA	unknown function	NA	NA
CF7	CF	Vir27_ctg_3032-cat_1	Vir27_ctg_3032-cat_1_19	9111	9530	K03111	single-strand DNA-binding protein	COG0629	Single-stranded DNA-binding protein	PF00436.24	TIGR00621
CF7	CF	Vir27_ctg_3032-cat_1	Vir27_ctg_3032-cat_1_2	435	1352	NA	unknown function	NA	unknown function	NA	NA
CF7	CF	Vir27_ctg_3032-cat_1	Vir27_ctg_3032-cat_1_20	9722	10231	NA	unknown function	NA	unknown function	NA	NA
CF7	CF	Vir27_ctg_3032-cat_1	Vir27_ctg_3032-cat_1_21	10228	10434	NA	unknown function	NA	unknown function	NA	NA
CF7	CF	Vir27_ctg_3032-cat_1	Vir27_ctg_3032-cat_1_22	10467	10667	NA	unknown function	NA	unknown function	NA	NA
CF7	CF	Vir27_ctg_3032-cat_1	Vir27_ctg_3032-cat_1_23	10920	11192	NA	unknown function	NA	unknown function	NA	NA
CF7	CF	Vir27_ctg_3032-cat_1	Vir27_ctg_3032-cat_1_24	11199	12212	NA	unknown function	NA	unknown function	NA	NA
CF7	CF	Vir27_ctg_3032-cat_1	Vir27_ctg_3032-cat_1_25	12209	12589	NA	unknown function	NA	unknown function	NA	NA
CF7	CF	Vir27_ctg_3032-cat_1	Vir27_ctg_3032-cat_1_26	12594	13121	NA	unknown function	NA	unknown function	NA	NA
CF7	CF	Vir27_ctg_3032-cat_1	Vir27_ctg_3032-cat_1_27	13108	13350	NA	unknown function	NA	unknown function	NA	NA
CF7	CF	Vir27_ctg_3032-cat_1	Vir27_ctg_3032-cat_1_28	13358	13657	NA	unknown function	NA	unknown function	NA	NA
CF7	CF	Vir27_ctg_3032-cat_1	Vir27_ctg_3032-cat_1_29	13885	14580	NA	unknown function	NA	unknown function	NA	NA
CF7	CF	Vir27_ctg_3032-cat_1	Vir27_ctg_3032-cat_1_3	1473	2060	K00571	site-specific DNA-methyltransferase (adenine-specific) [EC:2.1.1.72]	COG0863	DNA modification methylase	NA	NA
CF7	CF	Vir27_ctg_3032-cat_1	Vir27_ctg_3032-cat_1_30	14558	14767	NA	unknown function	NA	unknown function	NA	NA
CF7	CF	Vir27_ctg_3032-cat_1	Vir27_ctg_3032-cat_1_31	14860	16416	NA	unknown function	COG5410	Uncharacterized protein	NA	TIGR01630
CF7	CF	Vir27_ctg_3032-cat_1	Vir27_ctg_3032-cat_1_32	16538	17185	NA	unknown function	NA	unknown function	NA	NA
CF7	CF	Vir27_ctg_3032-cat_1	Vir27_ctg_3032-cat_1_33	17332	19050	NA	unknown function	NA	unknown function	NA	NA
CF7	CF	Vir27_ctg_3032-cat_1	Vir27_ctg_3032-cat_1_34	19022	19531	NA	unknown function	NA	unknown function	NA	NA
CF7	CF	Vir27_ctg_3032-cat_1	Vir27_ctg_3032-cat_1_35	19550	19819	NA	unknown function	NA	unknown function	NA	NA
CF7	CF	Vir27_ctg_3032-cat_1	Vir27_ctg_3032-cat_1_36	19839	20786	NA	unknown function	NA	unknown function	NA	NA
CF7	CF	Vir27_ctg_3032-cat_1	Vir27_ctg_3032-cat_1_37	20837	21949	NA	unknown function	NA	unknown function	NA	NA
CF7	CF	Vir27_ctg_3032-cat_1	Vir27_ctg_3032-cat_1_38	22056	23396	NA	unknown function	NA	unknown function	NA	NA
CF7	CF	Vir27_ctg_3032-cat_1	Vir27_ctg_3032-cat_1_39	23449	23907	NA	unknown function	NA	unknown function	NA	NA
CF7	CF	Vir27_ctg_3032-cat_1	Vir27_ctg_3032-cat_1_4	2083	2649	NA	unknown function	NA	unknown function	NA	NA
CF7	CF	Vir27_ctg_3032-cat_1	Vir27_ctg_3032-cat_1_40	23897	24475	NA	unknown function	NA	unknown function	NA	NA
CF7	CF	Vir27_ctg_3032-cat_1	Vir27_ctg_3032-cat_1_41	24479	24736	NA	unknown function	NA	unknown function	NA	NA
CF7	CF	Vir27_ctg_3032-cat_1	Vir27_ctg_3032-cat_1_42	24733	25251	NA	unknown function	NA	unknown function	PF13392.5	NA
CF7	CF	Vir27_ctg_3032-cat_1	Vir27_ctg_3032-cat_1_43	25253	26026	NA	unknown function	NA	unknown function	NA	NA
CF7	CF	Vir27_ctg_3032-cat_1	Vir27_ctg_3032-cat_1_44	26129	29794	NA	unknown function	COG5280	Phage-related minor tail protein	NA	NA
CF7	CF	Vir27_ctg_3032-cat_1	Vir27_ctg_3032-cat_1_45	29791	31995	NA	unknown function	NA	unknown function	NA	NA
CF7	CF	Vir27_ctg_3032-cat_1	Vir27_ctg_3032-cat_1_46	31982	32845	NA	unknown function	NA	unknown function	NA	NA
CF7	CF	Vir27_ctg_3032-cat_1	Vir27_ctg_3032-cat_1_47	32858	33187	NA	unknown function	NA	unknown function	NA	NA
CF7	CF	Vir27_ctg_3032-cat_1	Vir27_ctg_3032-cat_1_5	2691	2897	NA	unknown function	NA	unknown function	NA	NA
CF7	CF	Vir27_ctg_3032-cat_1	Vir27_ctg_3032-cat_1_6	3200	3379	NA	unknown function	NA	unknown function	NA	NA
CF7	CF	Vir27_ctg_3032-cat_1	Vir27_ctg_3032-cat_1_7	3381	3563	NA	unknown function	NA	unknown function	NA	NA
CF7	CF	Vir27_ctg_3032-cat_1	Vir27_ctg_3032-cat_1_8	3598	4953	NA	unknown function	NA	unknown function	PF13476.5	NA
CF7	CF	Vir27_ctg_3032-cat_1	Vir27_ctg_3032-cat_1_9	5004	5363	NA	unknown function	NA	unknown function	NA	NA
CF7	CF	Vir27_ctg_3359-circular-cat_1	Vir27_ctg_3359-circular-cat_1_1	295	657	NA	unknown function	NA	unknown function	PF02304.14	NA
CF7	CF	Vir27_ctg_3359-circular-cat_1	Vir27_ctg_3359-circular-cat_1_2	657	827	NA	unknown function	NA	unknown function	PF12283.7	NA
CF7	CF	Vir27_ctg_3359-circular-cat_1	Vir27_ctg_3359-circular-cat_1_3	996	1454	NA	unknown function	NA	unknown function	PF02925.15	NA
CF7	CF	Vir27_ctg_3359-circular-cat_1	Vir27_ctg_3359-circular-cat_1_4	1454	1570	NA	unknown function	NA	unknown function	PF04726.12	NA
CF7	CF	Vir27_ctg_3359-circular-cat_1	Vir27_ctg_3359-circular-cat_1_5	1607	2890	NA	unknown function	NA	unknown function	PF02305.16	NA
CF7	CF	Vir27_ctg_3359-circular-cat_1	Vir27_ctg_3359-circular-cat_1_6	3001	3528	NA	unknown function	NA	unknown function	PF02306.14	NA
CF7	CF	Vir27_ctg_3359-circular-cat_1	Vir27_ctg_3359-circular-cat_1_7	3537	4523	NA	unknown function	NA	unknown function	PF04687.11	NA
CF7	CF	Vir27_ctg_3359-circular-cat_1	Vir27_ctg_3359-circular-cat_1_8	4587	5384	NA	unknown function	NA	unknown function	PF05840.12	NA
CF7	CF	Vir27_ctg_3551-circular-cat_2	Vir27_ctg_3551-circular-cat_2_1	181	1212	NA	unknown function	NA	unknown function	NA	NA
CF7	CF	Vir27_ctg_3551-circular-cat_2	Vir27_ctg_3551-circular-cat_2_2	1383	1733	NA	unknown function	NA	unknown function	NA	NA
CF7	CF	Vir27_ctg_3551-circular-cat_2	Vir27_ctg_3551-circular-cat_2_3	1745	3718	NA	unknown function	NA	unknown function	NA	NA
CF7	CF	Vir27_ctg_3551-circular-cat_2	Vir27_ctg_3551-circular-cat_2_4	3725	3955	NA	unknown function	NA	unknown function	NA	NA
CF7	CF	Vir27_ctg_3551-circular-cat_2	Vir27_ctg_3551-circular-cat_2_5	3968	4348	NA	unknown function	COG3108	Uncharacterized conserved protein YcbK, DUF882 family	PF08291.10	NA
CF7	CF	Vir27_ctg_3551-circular-cat_2	Vir27_ctg_3551-circular-cat_2_6	4398	4688	NA	unknown function	NA	unknown function	NA	NA
CF7	CF	Vir27_ctg_3551-circular-cat_2	Vir27_ctg_3551-circular-cat_2_7	4958	5842	NA	unknown function	NA	unknown function	NA	NA
CF7	CF	Vir27_ctg_4191-cat_2	Vir27_ctg_4191-cat_2_1	3	1805	NA	unknown function	NA	unknown function	NA	NA
CF7	CF	Vir27_ctg_4191-cat_2	Vir27_ctg_4191-cat_2_10	9587	10012	NA	unknown function	NA	unknown function	PF04965.13	NA
CF7	CF	Vir27_ctg_4191-cat_2	Vir27_ctg_4191-cat_2_100	67794	69296	NA	unknown function	NA	unknown function	NA	NA
CF7	CF	Vir27_ctg_4191-cat_2	Vir27_ctg_4191-cat_2_101	69293	70783	NA	unknown function	NA	unknown function	NA	NA
CF7	CF	Vir27_ctg_4191-cat_2	Vir27_ctg_4191-cat_2_102	70780	72294	NA	unknown function	NA	unknown function	NA	NA
CF7	CF	Vir27_ctg_4191-cat_2	Vir27_ctg_4191-cat_2_103	72316	72786	NA	unknown function	NA	unknown function	NA	NA
CF7	CF	Vir27_ctg_4191-cat_2	Vir27_ctg_4191-cat_2_104	72800	73921	NA	unknown function	NA	unknown function	NA	NA
CF7	CF	Vir27_ctg_4191-cat_2	Vir27_ctg_4191-cat_2_105	73859	73999	NA	unknown function	NA	unknown function	NA	NA
CF7	CF	Vir27_ctg_4191-cat_2	Vir27_ctg_4191-cat_2_106	74018	74419	NA	unknown function	NA	unknown function	NA	NA
CF7	CF	Vir27_ctg_4191-cat_2	Vir27_ctg_4191-cat_2_107	74449	75345	NA	unknown function	NA	unknown function	NA	NA
CF7	CF	Vir27_ctg_4191-cat_2	Vir27_ctg_4191-cat_2_108	75342	75818	NA	unknown function	NA	unknown function	NA	NA
CF7	CF	Vir27_ctg_4191-cat_2	Vir27_ctg_4191-cat_2_109	75830	76255	NA	unknown function	NA	unknown function	NA	NA
CF7	CF	Vir27_ctg_4191-cat_2	Vir27_ctg_4191-cat_2_11	10014	11735	NA	unknown function	COG3299	Uncharacterized phage protein gp47/JayE	PF04865.13	TIGR02243
CF7	CF	Vir27_ctg_4191-cat_2	Vir27_ctg_4191-cat_2_110	76268	82423	NA	unknown function	NA	unknown function	NA	NA
CF7	CF	Vir27_ctg_4191-cat_2	Vir27_ctg_4191-cat_2_111	82429	84255	NA	unknown function	NA	unknown function	NA	NA
CF7	CF	Vir27_ctg_4191-cat_2	Vir27_ctg_4191-cat_2_112	84333	85043	NA	unknown function	NA	unknown function	NA	NA
CF7	CF	Vir27_ctg_4191-cat_2	Vir27_ctg_4191-cat_2_113	85130	85333	NA	unknown function	NA	unknown function	NA	NA
CF7	CF	Vir27_ctg_4191-cat_2	Vir27_ctg_4191-cat_2_114	85336	85854	NA	unknown function	NA	unknown function	NA	NA
CF7	CF	Vir27_ctg_4191-cat_2	Vir27_ctg_4191-cat_2_115	85863	86420	NA	unknown function	NA	unknown function	NA	NA
CF7	CF	Vir27_ctg_4191-cat_2	Vir27_ctg_4191-cat_2_116	86420	87364	NA	unknown function	NA	unknown function	NA	NA
CF7	CF	Vir27_ctg_4191-cat_2	Vir27_ctg_4191-cat_2_117	87364	88068	NA	unknown function	NA	unknown function	NA	NA
CF7	CF	Vir27_ctg_4191-cat_2	Vir27_ctg_4191-cat_2_118	88126	88434	NA	unknown function	NA	unknown function	NA	NA
CF7	CF	Vir27_ctg_4191-cat_2	Vir27_ctg_4191-cat_2_12	11735	14197	NA	unknown function	NA	unknown function	NA	NA
CF7	CF	Vir27_ctg_4191-cat_2	Vir27_ctg_4191-cat_2_13	14194	14727	NA	unknown function	NA	unknown function	NA	NA
CF7	CF	Vir27_ctg_4191-cat_2	Vir27_ctg_4191-cat_2_14	14711	16066	NA	unknown function	NA	unknown function	NA	NA
CF7	CF	Vir27_ctg_4191-cat_2	Vir27_ctg_4191-cat_2_15	16211	16864	NA	unknown function	NA	unknown function	NA	NA
CF7	CF	Vir27_ctg_4191-cat_2	Vir27_ctg_4191-cat_2_16	17039	18478	NA	unknown function	NA	unknown function	PF03796.14	TIGR00665
CF7	CF	Vir27_ctg_4191-cat_2	Vir27_ctg_4191-cat_2_17	18453	19082	NA	unknown function	NA	unknown function	NA	NA
CF7	CF	Vir27_ctg_4191-cat_2	Vir27_ctg_4191-cat_2_18	19079	20032	NA	unknown function	NA	unknown function	NA	TIGR01391
CF7	CF	Vir27_ctg_4191-cat_2	Vir27_ctg_4191-cat_2_19	20071	20640	NA	unknown function	NA	unknown function	NA	NA
CF7	CF	Vir27_ctg_4191-cat_2	Vir27_ctg_4191-cat_2_2	1818	2282	NA	unknown function	NA	unknown function	PF06841.11	NA
CF7	CF	Vir27_ctg_4191-cat_2	Vir27_ctg_4191-cat_2_20	20630	21460	NA	unknown function	NA	unknown function	NA	NA
CF7	CF	Vir27_ctg_4191-cat_2	Vir27_ctg_4191-cat_2_21	21465	21995	NA	unknown function	NA	unknown function	NA	NA
CF7	CF	Vir27_ctg_4191-cat_2	Vir27_ctg_4191-cat_2_22	21997	22584	NA	unknown function	NA	unknown function	NA	NA
CF7	CF	Vir27_ctg_4191-cat_2	Vir27_ctg_4191-cat_2_23	22581	24068	NA	unknown function	NA	unknown function	PF00271.30	PF04851.14
CF7	CF	Vir27_ctg_4191-cat_2	Vir27_ctg_4191-cat_2_24	24144	24311	NA	unknown function	NA	unknown function	NA	NA
CF7	CF	Vir27_ctg_4191-cat_2	Vir27_ctg_4191-cat_2_25	24311	24517	NA	unknown function	NA	unknown function	NA	NA
CF7	CF	Vir27_ctg_4191-cat_2	Vir27_ctg_4191-cat_2_26	24504	24827	NA	unknown function	NA	unknown function	NA	NA
CF7	CF	Vir27_ctg_4191-cat_2	Vir27_ctg_4191-cat_2_27	24827	25210	NA	unknown function	NA	unknown function	NA	NA
CF7	CF	Vir27_ctg_4191-cat_2	Vir27_ctg_4191-cat_2_28	25225	25416	NA	unknown function	NA	unknown function	NA	NA
CF7	CF	Vir27_ctg_4191-cat_2	Vir27_ctg_4191-cat_2_29	25413	25955	NA	unknown function	NA	unknown function	PF00692.18	TIGR00576
CF7	CF	Vir27_ctg_4191-cat_2	Vir27_ctg_4191-cat_2_3	2405	3166	NA	unknown function	NA	unknown function	NA	NA
CF7	CF	Vir27_ctg_4191-cat_2	Vir27_ctg_4191-cat_2_30	25955	26800	NA	unknown function	NA	unknown function	NA	NA
CF7	CF	Vir27_ctg_4191-cat_2	Vir27_ctg_4191-cat_2_31	26802	27722	NA	unknown function	NA	unknown function	NA	NA
CF7	CF	Vir27_ctg_4191-cat_2	Vir27_ctg_4191-cat_2_32	27712	27906	NA	unknown function	NA	unknown function	NA	NA
CF7	CF	Vir27_ctg_4191-cat_2	Vir27_ctg_4191-cat_2_33	27920	28690	NA	unknown function	NA	unknown function	PF00303.18	TIGR03283
CF7	CF	Vir27_ctg_4191-cat_2	Vir27_ctg_4191-cat_2_34	28693	29190	NA	unknown function	NA	unknown function	NA	NA
CF7	CF	Vir27_ctg_4191-cat_2	Vir27_ctg_4191-cat_2_35	29172	31463	K02335	DNA polymerase I [EC:2.7.7.7]	COG0749	DNA polymerase I - 3'-5' exonuclease and polymerase domains	PF00476.19	PF01612.19
CF7	CF	Vir27_ctg_4191-cat_2	Vir27_ctg_4191-cat_2_36	31423	31644	NA	unknown function	NA	unknown function	NA	NA
CF7	CF	Vir27_ctg_4191-cat_2	Vir27_ctg_4191-cat_2_37	31666	32187	NA	unknown function	NA	unknown function	NA	NA
CF7	CF	Vir27_ctg_4191-cat_2	Vir27_ctg_4191-cat_2_38	32156	32572	NA	unknown function	NA	unknown function	NA	NA
CF7	CF	Vir27_ctg_4191-cat_2	Vir27_ctg_4191-cat_2_39	32622	33008	NA	unknown function	NA	unknown function	PF00166.20	NA
CF7	CF	Vir27_ctg_4191-cat_2	Vir27_ctg_4191-cat_2_4	3313	5259	NA	unknown function	COG5412	Phage-related protein	PF10145.8	TIGR01760
CF7	CF	Vir27_ctg_4191-cat_2	Vir27_ctg_4191-cat_2_40	33020	33829	NA	unknown function	NA	unknown function	NA	NA
CF7	CF	Vir27_ctg_4191-cat_2	Vir27_ctg_4191-cat_2_41	33911	35056	K03553	recombination protein RecA	COG0468	RecA/RadA recombinase	PF00154.20	TIGR02012
CF7	CF	Vir27_ctg_4191-cat_2	Vir27_ctg_4191-cat_2_42	35046	35234	NA	unknown function	NA	unknown function	NA	NA
CF7	CF	Vir27_ctg_4191-cat_2	Vir27_ctg_4191-cat_2_43	35231	35374	NA	unknown function	NA	unknown function	NA	NA
CF7	CF	Vir27_ctg_4191-cat_2	Vir27_ctg_4191-cat_2_44	35337	36002	NA	unknown function	NA	unknown function	NA	NA
CF7	CF	Vir27_ctg_4191-cat_2	Vir27_ctg_4191-cat_2_45	35999	36868	K02335	DNA polymerase I [EC:2.7.7.7]	COG0749	DNA polymerase I - 3'-5' exonuclease and polymerase domains	PF02739.15	TIGR00593
CF7	CF	Vir27_ctg_4191-cat_2	Vir27_ctg_4191-cat_2_46	36861	37448	NA	unknown function	NA	unknown function	NA	NA
CF7	CF	Vir27_ctg_4191-cat_2	Vir27_ctg_4191-cat_2_47	37433	38392	NA	unknown function	NA	unknown function	NA	NA
CF7	CF	Vir27_ctg_4191-cat_2	Vir27_ctg_4191-cat_2_48	38386	40098	NA	unknown function	NA	unknown function	PF02463.18	TIGR00618
CF7	CF	Vir27_ctg_4191-cat_2	Vir27_ctg_4191-cat_2_49	40114	40686	NA	unknown function	NA	unknown function	NA	NA
CF7	CF	Vir27_ctg_4191-cat_2	Vir27_ctg_4191-cat_2_5	5272	6189	NA	unknown function	NA	unknown function	NA	NA
CF7	CF	Vir27_ctg_4191-cat_2	Vir27_ctg_4191-cat_2_50	40718	41251	NA	unknown function	NA	unknown function	NA	NA
CF7	CF	Vir27_ctg_4191-cat_2	Vir27_ctg_4191-cat_2_51	41255	41971	NA	unknown function	NA	unknown function	NA	NA
CF7	CF	Vir27_ctg_4191-cat_2	Vir27_ctg_4191-cat_2_52	41976	42956	NA	unknown function	NA	unknown function	NA	NA
CF7	CF	Vir27_ctg_4191-cat_2	Vir27_ctg_4191-cat_2_53	43033	43611	NA	unknown function	NA	unknown function	NA	NA
CF7	CF	Vir27_ctg_4191-cat_2	Vir27_ctg_4191-cat_2_54	43589	44152	NA	unknown function	NA	unknown function	NA	NA
CF7	CF	Vir27_ctg_4191-cat_2	Vir27_ctg_4191-cat_2_55	44220	44564	NA	unknown function	NA	unknown function	NA	NA
CF7	CF	Vir27_ctg_4191-cat_2	Vir27_ctg_4191-cat_2_56	44557	44805	NA	unknown function	NA	unknown function	NA	NA
CF7	CF	Vir27_ctg_4191-cat_2	Vir27_ctg_4191-cat_2_57	44843	45355	NA	unknown function	NA	unknown function	NA	NA
CF7	CF	Vir27_ctg_4191-cat_2	Vir27_ctg_4191-cat_2_58	45477	45854	NA	unknown function	NA	unknown function	NA	NA
CF7	CF	Vir27_ctg_4191-cat_2	Vir27_ctg_4191-cat_2_59	45978	46202	NA	unknown function	NA	unknown function	NA	NA
CF7	CF	Vir27_ctg_4191-cat_2	Vir27_ctg_4191-cat_2_6	6182	6472	NA	unknown function	NA	unknown function	NA	NA
CF7	CF	Vir27_ctg_4191-cat_2	Vir27_ctg_4191-cat_2_60	46187	46564	NA	unknown function	NA	unknown function	NA	NA
CF7	CF	Vir27_ctg_4191-cat_2	Vir27_ctg_4191-cat_2_61	46617	47171	NA	unknown function	NA	unknown function	NA	NA
CF7	CF	Vir27_ctg_4191-cat_2	Vir27_ctg_4191-cat_2_62	47284	48126	NA	unknown function	NA	unknown function	NA	NA
CF7	CF	Vir27_ctg_4191-cat_2	Vir27_ctg_4191-cat_2_63	48182	48574	NA	unknown function	NA	unknown function	NA	NA
CF7	CF	Vir27_ctg_4191-cat_2	Vir27_ctg_4191-cat_2_64	48582	48848	NA	unknown function	NA	unknown function	PF13619.5	NA
CF7	CF	Vir27_ctg_4191-cat_2	Vir27_ctg_4191-cat_2_65	48832	49347	NA	unknown function	NA	unknown function	NA	NA
CF7	CF	Vir27_ctg_4191-cat_2	Vir27_ctg_4191-cat_2_66	49461	49943	NA	unknown function	NA	unknown function	NA	NA
CF7	CF	Vir27_ctg_4191-cat_2	Vir27_ctg_4191-cat_2_67	50262	50561	NA	unknown function	NA	unknown function	NA	NA
CF7	CF	Vir27_ctg_4191-cat_2	Vir27_ctg_4191-cat_2_68	50546	50899	NA	unknown function	NA	unknown function	NA	NA
CF7	CF	Vir27_ctg_4191-cat_2	Vir27_ctg_4191-cat_2_69	50906	51331	NA	unknown function	NA	unknown function	NA	NA
CF7	CF	Vir27_ctg_4191-cat_2	Vir27_ctg_4191-cat_2_7	6462	6953	NA	unknown function	NA	unknown function	NA	NA
CF7	CF	Vir27_ctg_4191-cat_2	Vir27_ctg_4191-cat_2_70	51297	51575	NA	unknown function	NA	unknown function	NA	NA
CF7	CF	Vir27_ctg_4191-cat_2	Vir27_ctg_4191-cat_2_71	51520	52473	NA	unknown function	NA	unknown function	NA	NA
CF7	CF	Vir27_ctg_4191-cat_2	Vir27_ctg_4191-cat_2_72	52545	52760	NA	unknown function	NA	unknown function	NA	NA
CF7	CF	Vir27_ctg_4191-cat_2	Vir27_ctg_4191-cat_2_73	52765	53406	NA	unknown function	NA	unknown function	NA	NA
CF7	CF	Vir27_ctg_4191-cat_2	Vir27_ctg_4191-cat_2_74	53396	53698	NA	unknown function	NA	unknown function	NA	NA
CF7	CF	Vir27_ctg_4191-cat_2	Vir27_ctg_4191-cat_2_75	53695	54066	NA	unknown function	NA	unknown function	NA	NA
CF7	CF	Vir27_ctg_4191-cat_2	Vir27_ctg_4191-cat_2_76	54008	54529	NA	unknown function	NA	unknown function	NA	NA
CF7	CF	Vir27_ctg_4191-cat_2	Vir27_ctg_4191-cat_2_77	54637	55053	NA	unknown function	NA	unknown function	NA	NA
CF7	CF	Vir27_ctg_4191-cat_2	Vir27_ctg_4191-cat_2_78	55050	55433	NA	unknown function	NA	unknown function	NA	NA
CF7	CF	Vir27_ctg_4191-cat_2	Vir27_ctg_4191-cat_2_79	55526	55963	NA	unknown function	NA	unknown function	NA	NA
CF7	CF	Vir27_ctg_4191-cat_2	Vir27_ctg_4191-cat_2_8	6953	8860	NA	unknown function	NA	unknown function	NA	NA
CF7	CF	Vir27_ctg_4191-cat_2	Vir27_ctg_4191-cat_2_80	56107	56628	NA	unknown function	NA	unknown function	NA	NA
CF7	CF	Vir27_ctg_4191-cat_2	Vir27_ctg_4191-cat_2_81	56634	56996	NA	unknown function	NA	unknown function	NA	NA
CF7	CF	Vir27_ctg_4191-cat_2	Vir27_ctg_4191-cat_2_82	56986	57279	NA	unknown function	NA	unknown function	NA	NA
CF7	CF	Vir27_ctg_4191-cat_2	Vir27_ctg_4191-cat_2_83	57276	57602	NA	unknown function	NA	unknown function	NA	NA
CF7	CF	Vir27_ctg_4191-cat_2	Vir27_ctg_4191-cat_2_84	57607	57963	NA	unknown function	NA	unknown function	NA	NA
CF7	CF	Vir27_ctg_4191-cat_2	Vir27_ctg_4191-cat_2_85	57957	58205	NA	unknown function	NA	unknown function	NA	NA
CF7	CF	Vir27_ctg_4191-cat_2	Vir27_ctg_4191-cat_2_86	58202	58369	NA	unknown function	NA	unknown function	NA	NA
CF7	CF	Vir27_ctg_4191-cat_2	Vir27_ctg_4191-cat_2_87	58992	59426	NA	unknown function	NA	unknown function	NA	NA
CF7	CF	Vir27_ctg_4191-cat_2	Vir27_ctg_4191-cat_2_88	59681	59950	NA	unknown function	NA	unknown function	NA	NA
CF7	CF	Vir27_ctg_4191-cat_2	Vir27_ctg_4191-cat_2_89	60640	61050	NA	unknown function	NA	unknown function	NA	NA
CF7	CF	Vir27_ctg_4191-cat_2	Vir27_ctg_4191-cat_2_9	8865	9587	NA	unknown function	COG3501	Uncharacterized conserved protein, implicated in type VI secretion and phage assembly	NA	NA
CF7	CF	Vir27_ctg_4191-cat_2	Vir27_ctg_4191-cat_2_90	61112	61240	NA	unknown function	NA	unknown function	NA	NA
CF7	CF	Vir27_ctg_4191-cat_2	Vir27_ctg_4191-cat_2_91	61627	62565	NA	unknown function	NA	unknown function	PF13004.6	NA
CF7	CF	Vir27_ctg_4191-cat_2	Vir27_ctg_4191-cat_2_92	62572	63309	NA	unknown function	NA	unknown function	NA	NA
CF7	CF	Vir27_ctg_4191-cat_2	Vir27_ctg_4191-cat_2_93	63324	63779	NA	unknown function	NA	unknown function	NA	NA
CF7	CF	Vir27_ctg_4191-cat_2	Vir27_ctg_4191-cat_2_94	63808	64203	NA	unknown function	NA	unknown function	NA	NA
CF7	CF	Vir27_ctg_4191-cat_2	Vir27_ctg_4191-cat_2_95	64246	64743	NA	unknown function	NA	unknown function	NA	NA
CF7	CF	Vir27_ctg_4191-cat_2	Vir27_ctg_4191-cat_2_96	64854	65450	NA	unknown function	COG3409	Peptidoglycan-binding (PGRP) domain of peptidoglycan hydrolases	PF11860.7	NA
CF7	CF	Vir27_ctg_4191-cat_2	Vir27_ctg_4191-cat_2_97	65447	65890	NA	unknown function	NA	unknown function	NA	NA
CF7	CF	Vir27_ctg_4191-cat_2	Vir27_ctg_4191-cat_2_98	65887	66936	NA	unknown function	NA	unknown function	PF00145.16	NA
CF7	CF	Vir27_ctg_4191-cat_2	Vir27_ctg_4191-cat_2_99	67179	67790	NA	unknown function	NA	unknown function	NA	NA
CF7	CF	Vir27_ctg_898-cat_2	Vir27_ctg_898-cat_2_1	3	6866	NA	unknown function	NA	unknown function	NA	NA
CF7	CF	Vir27_ctg_898-cat_2	Vir27_ctg_898-cat_2_10	26284	26565	NA	unknown function	NA	unknown function	NA	NA
CF7	CF	Vir27_ctg_898-cat_2	Vir27_ctg_898-cat_2_11	26697	28157	NA	unknown function	NA	unknown function	NA	NA
CF7	CF	Vir27_ctg_898-cat_2	Vir27_ctg_898-cat_2_12	28159	28674	NA	unknown function	NA	unknown function	NA	NA
CF7	CF	Vir27_ctg_898-cat_2	Vir27_ctg_898-cat_2_13	28756	29097	NA	unknown function	NA	unknown function	NA	NA
CF7	CF	Vir27_ctg_898-cat_2	Vir27_ctg_898-cat_2_14	29306	29635	NA	unknown function	NA	unknown function	NA	NA
CF7	CF	Vir27_ctg_898-cat_2	Vir27_ctg_898-cat_2_15	29706	29933	NA	unknown function	NA	unknown function	NA	NA
CF7	CF	Vir27_ctg_898-cat_2	Vir27_ctg_898-cat_2_16	29974	30744	NA	unknown function	NA	unknown function	NA	NA
CF7	CF	Vir27_ctg_898-cat_2	Vir27_ctg_898-cat_2_17	30849	31952	NA	unknown function	NA	unknown function	NA	NA
CF7	CF	Vir27_ctg_898-cat_2	Vir27_ctg_898-cat_2_18	31952	33628	NA	unknown function	NA	unknown function	NA	NA
CF7	CF	Vir27_ctg_898-cat_2	Vir27_ctg_898-cat_2_19	33719	38239	NA	unknown function	NA	unknown function	NA	NA
CF7	CF	Vir27_ctg_898-cat_2	Vir27_ctg_898-cat_2_2	6997	12870	NA	unknown function	NA	unknown function	NA	NA
CF7	CF	Vir27_ctg_898-cat_2	Vir27_ctg_898-cat_2_20	38243	39064	NA	unknown function	NA	unknown function	NA	NA
CF7	CF	Vir27_ctg_898-cat_2	Vir27_ctg_898-cat_2_21	39090	41183	NA	unknown function	NA	unknown function	NA	NA
CF7	CF	Vir27_ctg_898-cat_2	Vir27_ctg_898-cat_2_22	41186	43792	NA	unknown function	NA	unknown function	NA	NA
CF7	CF	Vir27_ctg_898-cat_2	Vir27_ctg_898-cat_2_23	43856	44383	NA	unknown function	NA	unknown function	NA	NA
CF7	CF	Vir27_ctg_898-cat_2	Vir27_ctg_898-cat_2_24	44380	44619	NA	unknown function	NA	unknown function	NA	NA
CF7	CF	Vir27_ctg_898-cat_2	Vir27_ctg_898-cat_2_25	44629	45201	NA	unknown function	NA	unknown function	NA	NA
CF7	CF	Vir27_ctg_898-cat_2	Vir27_ctg_898-cat_2_26	45273	46136	NA	unknown function	NA	unknown function	NA	NA
CF7	CF	Vir27_ctg_898-cat_2	Vir27_ctg_898-cat_2_27	46156	46854	NA	unknown function	NA	unknown function	NA	NA
CF7	CF	Vir27_ctg_898-cat_2	Vir27_ctg_898-cat_2_28	46857	48014	NA	unknown function	NA	unknown function	NA	NA
CF7	CF	Vir27_ctg_898-cat_2	Vir27_ctg_898-cat_2_29	48040	49512	NA	unknown function	NA	unknown function	NA	NA
CF7	CF	Vir27_ctg_898-cat_2	Vir27_ctg_898-cat_2_3	12872	15445	NA	unknown function	NA	unknown function	NA	NA
CF7	CF	Vir27_ctg_898-cat_2	Vir27_ctg_898-cat_2_30	49532	50842	NA	unknown function	NA	unknown function	NA	NA
CF7	CF	Vir27_ctg_898-cat_2	Vir27_ctg_898-cat_2_31	51185	53596	NA	unknown function	NA	unknown function	NA	NA
CF7	CF	Vir27_ctg_898-cat_2	Vir27_ctg_898-cat_2_32	53615	55870	NA	unknown function	NA	unknown function	NA	NA
CF7	CF	Vir27_ctg_898-cat_2	Vir27_ctg_898-cat_2_33	55877	56263	NA	unknown function	NA	unknown function	NA	NA
CF7	CF	Vir27_ctg_898-cat_2	Vir27_ctg_898-cat_2_34	56217	56495	NA	unknown function	NA	unknown function	NA	NA
CF7	CF	Vir27_ctg_898-cat_2	Vir27_ctg_898-cat_2_35	56515	56943	NA	unknown function	COG3926	Lysozyme family protein	PF05838.11	NA
CF7	CF	Vir27_ctg_898-cat_2	Vir27_ctg_898-cat_2_36	56947	57144	NA	unknown function	NA	unknown function	NA	NA
CF7	CF	Vir27_ctg_898-cat_2	Vir27_ctg_898-cat_2_37	57151	57501	NA	unknown function	NA	unknown function	NA	NA
CF7	CF	Vir27_ctg_898-cat_2	Vir27_ctg_898-cat_2_38	57498	58553	NA	unknown function	NA	unknown function	NA	NA
CF7	CF	Vir27_ctg_898-cat_2	Vir27_ctg_898-cat_2_39	58605	59204	NA	unknown function	NA	unknown function	NA	NA
CF7	CF	Vir27_ctg_898-cat_2	Vir27_ctg_898-cat_2_4	15436	18285	NA	unknown function	NA	unknown function	NA	NA
CF7	CF	Vir27_ctg_898-cat_2	Vir27_ctg_898-cat_2_40	59164	59730	NA	unknown function	NA	unknown function	NA	NA
CF7	CF	Vir27_ctg_898-cat_2	Vir27_ctg_898-cat_2_41	59848	60387	NA	unknown function	NA	unknown function	NA	NA
CF7	CF	Vir27_ctg_898-cat_2	Vir27_ctg_898-cat_2_42	60397	60537	NA	unknown function	NA	unknown function	NA	NA
CF7	CF	Vir27_ctg_898-cat_2	Vir27_ctg_898-cat_2_43	60625	60750	NA	unknown function	NA	unknown function	NA	NA
CF7	CF	Vir27_ctg_898-cat_2	Vir27_ctg_898-cat_2_44	60747	60884	NA	unknown function	NA	unknown function	NA	NA
CF7	CF	Vir27_ctg_898-cat_2	Vir27_ctg_898-cat_2_45	61046	61702	NA	unknown function	NA	unknown function	NA	NA
CF7	CF	Vir27_ctg_898-cat_2	Vir27_ctg_898-cat_2_46	61710	61943	NA	unknown function	NA	unknown function	NA	NA
CF7	CF	Vir27_ctg_898-cat_2	Vir27_ctg_898-cat_2_47	62054	62209	NA	unknown function	NA	unknown function	NA	NA
CF7	CF	Vir27_ctg_898-cat_2	Vir27_ctg_898-cat_2_48	62220	63071	NA	unknown function	NA	unknown function	NA	NA
CF7	CF	Vir27_ctg_898-cat_2	Vir27_ctg_898-cat_2_49	63276	63584	NA	unknown function	NA	unknown function	NA	NA
CF7	CF	Vir27_ctg_898-cat_2	Vir27_ctg_898-cat_2_5	18406	19200	NA	unknown function	NA	unknown function	NA	NA
CF7	CF	Vir27_ctg_898-cat_2	Vir27_ctg_898-cat_2_50	64174	64317	NA	unknown function	NA	unknown function	NA	NA
CF7	CF	Vir27_ctg_898-cat_2	Vir27_ctg_898-cat_2_51	64336	64440	NA	unknown function	NA	unknown function	NA	NA
CF7	CF	Vir27_ctg_898-cat_2	Vir27_ctg_898-cat_2_52	64485	64661	NA	unknown function	NA	unknown function	NA	NA
CF7	CF	Vir27_ctg_898-cat_2	Vir27_ctg_898-cat_2_53	64803	65429	NA	unknown function	NA	unknown function	NA	NA
CF7	CF	Vir27_ctg_898-cat_2	Vir27_ctg_898-cat_2_54	65605	65784	NA	unknown function	NA	unknown function	NA	NA
CF7	CF	Vir27_ctg_898-cat_2	Vir27_ctg_898-cat_2_55	65797	66369	NA	unknown function	NA	unknown function	NA	NA
CF7	CF	Vir27_ctg_898-cat_2	Vir27_ctg_898-cat_2_56	66431	66649	NA	unknown function	NA	unknown function	NA	NA
CF7	CF	Vir27_ctg_898-cat_2	Vir27_ctg_898-cat_2_57	66722	67117	NA	unknown function	NA	unknown function	NA	NA
CF7	CF	Vir27_ctg_898-cat_2	Vir27_ctg_898-cat_2_58	67277	67849	NA	unknown function	NA	unknown function	NA	NA
CF7	CF	Vir27_ctg_898-cat_2	Vir27_ctg_898-cat_2_59	67874	68119	NA	unknown function	NA	unknown function	NA	NA
CF7	CF	Vir27_ctg_898-cat_2	Vir27_ctg_898-cat_2_6	19197	23708	NA	unknown function	NA	unknown function	NA	NA
CF7	CF	Vir27_ctg_898-cat_2	Vir27_ctg_898-cat_2_60	68263	68595	NA	unknown function	NA	unknown function	NA	NA
CF7	CF	Vir27_ctg_898-cat_2	Vir27_ctg_898-cat_2_61	68602	69072	NA	unknown function	NA	unknown function	NA	NA
CF7	CF	Vir27_ctg_898-cat_2	Vir27_ctg_898-cat_2_62	69072	70532	K01144	exodeoxyribonuclease V [EC:3.1.11.5]	COG0507	ATP-dependent exoDNAse (exonuclease V), alpha subunit, helicase superfamily I	PF13245.5	PF13604.5
CF7	CF	Vir27_ctg_898-cat_2	Vir27_ctg_898-cat_2_63	70522	71076	NA	unknown function	NA	unknown function	NA	NA
CF7	CF	Vir27_ctg_898-cat_2	Vir27_ctg_898-cat_2_64	71069	73396	NA	unknown function	COG0417	DNA polymerase elongation subunit (family B)	NA	NA
CF7	CF	Vir27_ctg_898-cat_2	Vir27_ctg_898-cat_2_65	73393	74778	NA	unknown function	NA	unknown function	NA	NA
CF7	CF	Vir27_ctg_898-cat_2	Vir27_ctg_898-cat_2_66	74831	75763	NA	unknown function	NA	unknown function	NA	NA
CF7	CF	Vir27_ctg_898-cat_2	Vir27_ctg_898-cat_2_67	75843	76670	NA	unknown function	NA	unknown function	NA	NA
CF7	CF	Vir27_ctg_898-cat_2	Vir27_ctg_898-cat_2_68	76732	77799	NA	unknown function	NA	unknown function	NA	NA
CF7	CF	Vir27_ctg_898-cat_2	Vir27_ctg_898-cat_2_69	77822	79117	NA	unknown function	NA	unknown function	NA	NA
CF7	CF	Vir27_ctg_898-cat_2	Vir27_ctg_898-cat_2_7	23711	24640	NA	unknown function	NA	unknown function	NA	NA
CF7	CF	Vir27_ctg_898-cat_2	Vir27_ctg_898-cat_2_70	79059	79487	NA	unknown function	NA	unknown function	NA	NA
CF7	CF	Vir27_ctg_898-cat_2	Vir27_ctg_898-cat_2_71	79484	80044	NA	unknown function	NA	unknown function	NA	NA
CF7	CF	Vir27_ctg_898-cat_2	Vir27_ctg_898-cat_2_72	80037	81248	NA	unknown function	NA	unknown function	NA	NA
CF7	CF	Vir27_ctg_898-cat_2	Vir27_ctg_898-cat_2_73	81229	81612	NA	unknown function	NA	unknown function	NA	NA
CF7	CF	Vir27_ctg_898-cat_2	Vir27_ctg_898-cat_2_74	81797	82621	NA	unknown function	NA	unknown function	NA	NA
CF7	CF	Vir27_ctg_898-cat_2	Vir27_ctg_898-cat_2_75	82618	83001	NA	unknown function	NA	unknown function	NA	NA
CF7	CF	Vir27_ctg_898-cat_2	Vir27_ctg_898-cat_2_76	82988	83833	NA	unknown function	NA	unknown function	PF02511.14	TIGR02170
CF7	CF	Vir27_ctg_898-cat_2	Vir27_ctg_898-cat_2_77	83817	84080	NA	unknown function	NA	unknown function	NA	NA
CF7	CF	Vir27_ctg_898-cat_2	Vir27_ctg_898-cat_2_78	84067	84849	NA	unknown function	NA	unknown function	NA	NA
CF7	CF	Vir27_ctg_898-cat_2	Vir27_ctg_898-cat_2_79	84877	85128	NA	unknown function	NA	unknown function	NA	NA
CF7	CF	Vir27_ctg_898-cat_2	Vir27_ctg_898-cat_2_8	24612	25574	NA	unknown function	NA	unknown function	NA	NA
CF7	CF	Vir27_ctg_898-cat_2	Vir27_ctg_898-cat_2_80	85128	85907	NA	unknown function	NA	unknown function	PF05565.10	NA
CF7	CF	Vir27_ctg_898-cat_2	Vir27_ctg_898-cat_2_81	85984	86103	NA	unknown function	NA	unknown function	NA	NA
CF7	CF	Vir27_ctg_898-cat_2	Vir27_ctg_898-cat_2_82	86105	87163	NA	unknown function	NA	unknown function	PF06067.10	TIGR03299
CF7	CF	Vir27_ctg_898-cat_2	Vir27_ctg_898-cat_2_83	87183	87851	NA	unknown function	NA	unknown function	NA	TIGR00576
CF7	CF	Vir27_ctg_898-cat_2	Vir27_ctg_898-cat_2_84	87802	88062	NA	unknown function	NA	unknown function	NA	NA
CF7	CF	Vir27_ctg_898-cat_2	Vir27_ctg_898-cat_2_85	88059	88328	NA	unknown function	NA	unknown function	NA	NA
CF7	CF	Vir27_ctg_898-cat_2	Vir27_ctg_898-cat_2_86	88458	89051	NA	unknown function	NA	unknown function	NA	NA
CF7	CF	Vir27_ctg_898-cat_2	Vir27_ctg_898-cat_2_87	89048	89326	NA	unknown function	NA	unknown function	NA	NA
CF7	CF	Vir27_ctg_898-cat_2	Vir27_ctg_898-cat_2_88	89330	89479	NA	unknown function	NA	unknown function	NA	NA
CF7	CF	Vir27_ctg_898-cat_2	Vir27_ctg_898-cat_2_89	89499	89570	NA	unknown function	NA	unknown function	NA	NA
CF7	CF	Vir27_ctg_898-cat_2	Vir27_ctg_898-cat_2_9	25578	26282	NA	unknown function	NA	unknown function	NA	NA
HC3	HC	Vir33_ctg_1901-circular-cat_1	Vir33_ctg_1901-circular-cat_1_1	408	1559	NA	unknown function	NA	unknown function	NA	NA
HC3	HC	Vir33_ctg_1901-circular-cat_1	Vir33_ctg_1901-circular-cat_1_2	1562	1885	NA	unknown function	NA	unknown function	NA	NA
HC3	HC	Vir33_ctg_1901-circular-cat_1	Vir33_ctg_1901-circular-cat_1_3	2227	4464	NA	unknown function	NA	unknown function	PF02305.16	NA
HC3	HC	Vir33_ctg_1901-circular-cat_1	Vir33_ctg_1901-circular-cat_1_4	4467	4664	NA	unknown function	NA	unknown function	NA	NA
HC3	HC	Vir33_ctg_1901-circular-cat_1	Vir33_ctg_1901-circular-cat_1_5	4661	4825	NA	unknown function	NA	unknown function	NA	NA
HC3	HC	Vir33_ctg_1901-circular-cat_1	Vir33_ctg_1901-circular-cat_1_6	4827	5009	NA	unknown function	NA	unknown function	NA	NA
HC3	HC	Vir33_ctg_1901-circular-cat_1	Vir33_ctg_1901-circular-cat_1_7	4999	5235	NA	unknown function	NA	unknown function	NA	NA
HC3	HC	Vir33_ctg_1901-circular-cat_1	Vir33_ctg_1901-circular-cat_1_8	5331	6473	NA	unknown function	NA	unknown function	NA	NA
HC3	HC	Vir33_ctg_485-cat_2	Vir33_ctg_485-cat_2_1	2	646	NA	unknown function	NA	unknown function	NA	NA
HC3	HC	Vir33_ctg_485-cat_2	Vir33_ctg_485-cat_2_2	810	1148	NA	unknown function	NA	unknown function	NA	NA
HC3	HC	Vir33_ctg_485-cat_2	Vir33_ctg_485-cat_2_3	1151	3136	NA	unknown function	NA	unknown function	NA	NA
HC3	HC	Vir33_ctg_485-cat_2	Vir33_ctg_485-cat_2_4	3140	3373	NA	unknown function	NA	unknown function	NA	NA
HC3	HC	Vir33_ctg_485-cat_2	Vir33_ctg_485-cat_2_5	3351	3623	NA	unknown function	NA	unknown function	NA	NA
HC3	HC	Vir33_ctg_485-cat_2	Vir33_ctg_485-cat_2_6	3571	3837	NA	unknown function	NA	unknown function	NA	NA
HC3	HC	Vir33_ctg_485-cat_2	Vir33_ctg_485-cat_2_7	3809	4012	NA	unknown function	NA	unknown function	NA	NA
HC3	HC	Vir33_ctg_485-cat_2	Vir33_ctg_485-cat_2_8	3985	4113	NA	unknown function	NA	unknown function	NA	NA
HC3	HC	Vir33_ctg_5662-cat_2	Vir33_ctg_5662-cat_2_1	2	88	NA	unknown function	NA	unknown function	NA	NA
HC3	HC	Vir33_ctg_5662-cat_2	Vir33_ctg_5662-cat_2_2	164	394	NA	unknown function	NA	unknown function	NA	NA
HC3	HC	Vir33_ctg_5662-cat_2	Vir33_ctg_5662-cat_2_3	373	1290	NA	unknown function	NA	unknown function	NA	NA
HC3	HC	Vir33_ctg_5662-cat_2	Vir33_ctg_5662-cat_2_4	1287	1577	NA	unknown function	NA	unknown function	NA	NA
HC3	HC	Vir33_ctg_87-circular-cat_1	Vir33_ctg_87-circular-cat_1_1	1	96	NA	unknown function	NA	unknown function	NA	NA
HC3	HC	Vir33_ctg_87-circular-cat_1	Vir33_ctg_87-circular-cat_1_2	120	791	NA	unknown function	NA	unknown function	NA	NA
HC3	HC	Vir33_ctg_87-circular-cat_1	Vir33_ctg_87-circular-cat_1_3	804	2459	NA	unknown function	NA	unknown function	PF02305.16	NA
HC3	HC	Vir33_ctg_87-circular-cat_1	Vir33_ctg_87-circular-cat_1_4	2541	3005	NA	unknown function	NA	unknown function	PF09675.9	NA
HC3	HC	Vir33_ctg_87-circular-cat_1	Vir33_ctg_87-circular-cat_1_5	3262	3516	NA	unknown function	NA	unknown function	NA	NA
HC3	HC	Vir33_ctg_87-circular-cat_1	Vir33_ctg_87-circular-cat_1_6	3500	3733	NA	unknown function	NA	unknown function	NA	NA
HC3	HC	Vir33_ctg_87-circular-cat_1	Vir33_ctg_87-circular-cat_1_7	3726	4055	NA	unknown function	NA	unknown function	NA	NA
HC3	HC	Vir33_ctg_87-circular-cat_1	Vir33_ctg_87-circular-cat_1_8	4067	5161	NA	unknown function	NA	unknown function	NA	NA
HC3	HC	Vir33_ctg_9276-cat_1	Vir33_ctg_9276-cat_1_1	2	817	NA	unknown function	NA	unknown function	PF02305.16	NA
HC3	HC	Vir33_ctg_9276-cat_1	Vir33_ctg_9276-cat_1_10	4091	4795	NA	unknown function	NA	unknown function	NA	NA
HC3	HC	Vir33_ctg_9276-cat_1	Vir33_ctg_9276-cat_1_11	4944	6647	NA	unknown function	NA	unknown function	PF02305.16	NA
HC3	HC	Vir33_ctg_9276-cat_1	Vir33_ctg_9276-cat_1_12	6644	6961	NA	unknown function	NA	unknown function	NA	NA
HC3	HC	Vir33_ctg_9276-cat_1	Vir33_ctg_9276-cat_1_2	814	1299	NA	unknown function	NA	unknown function	NA	NA
HC3	HC	Vir33_ctg_9276-cat_1	Vir33_ctg_9276-cat_1_3	1277	1519	NA	unknown function	NA	unknown function	NA	NA
HC3	HC	Vir33_ctg_9276-cat_1	Vir33_ctg_9276-cat_1_4	1629	1748	NA	unknown function	NA	unknown function	NA	NA
HC3	HC	Vir33_ctg_9276-cat_1	Vir33_ctg_9276-cat_1_5	1732	1959	NA	unknown function	NA	unknown function	NA	NA
HC3	HC	Vir33_ctg_9276-cat_1	Vir33_ctg_9276-cat_1_6	1963	2154	NA	unknown function	NA	unknown function	NA	NA
HC3	HC	Vir33_ctg_9276-cat_1	Vir33_ctg_9276-cat_1_7	2188	2364	NA	unknown function	NA	unknown function	NA	NA
HC3	HC	Vir33_ctg_9276-cat_1	Vir33_ctg_9276-cat_1_8	2370	2552	NA	unknown function	NA	unknown function	NA	NA
HC3	HC	Vir33_ctg_9276-cat_1	Vir33_ctg_9276-cat_1_9	3072	4091	NA	unknown function	NA	unknown function	NA	NA
HC3	HC	Vir33_ctg_9866_gene_7_gene_17-5660-17834-cat_4	Vir33_ctg_9866_gene_7_gene_17-5660-17834-cat_4_1	50	397	NA	unknown function	NA	unknown function	NA	NA
HC3	HC	Vir33_ctg_9866_gene_7_gene_17-5660-17834-cat_4	Vir33_ctg_9866_gene_7_gene_17-5660-17834-cat_4_10	6373	7416	K07273	lysozyme	COG3757	Lyzozyme M1 (1,4-beta-N-acetylmuramidase), GH25 family	PF08230.10	PF01183.19
HC3	HC	Vir33_ctg_9866_gene_7_gene_17-5660-17834-cat_4	Vir33_ctg_9866_gene_7_gene_17-5660-17834-cat_4_11	7423	7803	NA	unknown function	NA	unknown function	NA	NA
HC3	HC	Vir33_ctg_9866_gene_7_gene_17-5660-17834-cat_4	Vir33_ctg_9866_gene_7_gene_17-5660-17834-cat_4_12	7800	12122	NA	unknown function	NA	unknown function	NA	TIGR02675
HC3	HC	Vir33_ctg_9866_gene_7_gene_17-5660-17834-cat_4	Vir33_ctg_9866_gene_7_gene_17-5660-17834-cat_4_2	390	809	NA	unknown function	NA	unknown function	NA	NA
HC3	HC	Vir33_ctg_9866_gene_7_gene_17-5660-17834-cat_4	Vir33_ctg_9866_gene_7_gene_17-5660-17834-cat_4_3	816	2123	NA	unknown function	NA	unknown function	PF04860.11	TIGR01537
HC3	HC	Vir33_ctg_9866_gene_7_gene_17-5660-17834-cat_4	Vir33_ctg_9866_gene_7_gene_17-5660-17834-cat_4_4	2113	4056	NA	unknown function	NA	unknown function	NA	TIGR01543
HC3	HC	Vir33_ctg_9866_gene_7_gene_17-5660-17834-cat_4	Vir33_ctg_9866_gene_7_gene_17-5660-17834-cat_4_5	4053	4478	NA	unknown function	NA	unknown function	NA	NA
HC3	HC	Vir33_ctg_9866_gene_7_gene_17-5660-17834-cat_4	Vir33_ctg_9866_gene_7_gene_17-5660-17834-cat_4_6	4486	4824	NA	unknown function	NA	unknown function	NA	NA
HC3	HC	Vir33_ctg_9866_gene_7_gene_17-5660-17834-cat_4	Vir33_ctg_9866_gene_7_gene_17-5660-17834-cat_4_7	4799	5125	NA	unknown function	NA	unknown function	NA	NA
HC3	HC	Vir33_ctg_9866_gene_7_gene_17-5660-17834-cat_4	Vir33_ctg_9866_gene_7_gene_17-5660-17834-cat_4_8	5135	5803	NA	unknown function	NA	unknown function	NA	NA
HC3	HC	Vir33_ctg_9866_gene_7_gene_17-5660-17834-cat_4	Vir33_ctg_9866_gene_7_gene_17-5660-17834-cat_4_9	5822	6361	NA	unknown function	NA	unknown function	NA	NA
HC8	HC	Vir41_ctg_14367-cat_1	Vir41_ctg_14367-cat_1_1	3	1136	NA	unknown function	NA	unknown function	PF03175.12	NA
HC8	HC	Vir41_ctg_14367-cat_1	Vir41_ctg_14367-cat_1_10	8247	8942	NA	unknown function	NA	unknown function	NA	NA
HC8	HC	Vir41_ctg_14367-cat_1	Vir41_ctg_14367-cat_1_2	1188	2300	NA	unknown function	NA	unknown function	PF05894.11	NA
HC8	HC	Vir41_ctg_14367-cat_1	Vir41_ctg_14367-cat_1_3	2312	2485	NA	unknown function	NA	unknown function	NA	NA
HC8	HC	Vir41_ctg_14367-cat_1	Vir41_ctg_14367-cat_1_4	2466	3212	K08640	zinc D-Ala-D-Ala carboxypeptidase [EC:3.4.17.14]	COG3108	Uncharacterized conserved protein YcbK, DUF882 family	PF08291.10	NA
HC8	HC	Vir41_ctg_14367-cat_1	Vir41_ctg_14367-cat_1_5	3205	3861	K08640	zinc D-Ala-D-Ala carboxypeptidase [EC:3.4.17.14]	COG3108	Uncharacterized conserved protein YcbK, DUF882 family	PF08291.10	NA
HC8	HC	Vir41_ctg_14367-cat_1	Vir41_ctg_14367-cat_1_6	3858	4181	NA	unknown function	NA	unknown function	NA	NA
HC8	HC	Vir41_ctg_14367-cat_1	Vir41_ctg_14367-cat_1_7	4192	5508	NA	unknown function	NA	unknown function	NA	NA
HC8	HC	Vir41_ctg_14367-cat_1	Vir41_ctg_14367-cat_1_8	5582	7294	NA	unknown function	NA	unknown function	PF16838.4	NA
HC8	HC	Vir41_ctg_14367-cat_1	Vir41_ctg_14367-cat_1_9	7291	8247	NA	unknown function	NA	unknown function	PF05352.11	NA
HC8	HC	Vir41_ctg_27539-circular-cat_2	Vir41_ctg_27539-circular-cat_2_1	1	966	NA	unknown function	NA	unknown function	NA	NA
HC8	HC	Vir41_ctg_27539-circular-cat_2	Vir41_ctg_27539-circular-cat_2_2	985	2664	NA	unknown function	NA	unknown function	NA	NA
HC8	HC	Vir41_ctg_27539-circular-cat_2	Vir41_ctg_27539-circular-cat_2_3	2790	2984	NA	unknown function	NA	unknown function	NA	NA
HC8	HC	Vir41_ctg_27539-circular-cat_2	Vir41_ctg_27539-circular-cat_2_4	3383	4504	NA	unknown function	NA	unknown function	NA	NA
HC8	HC	Vir41_ctg_27539-circular-cat_2	Vir41_ctg_27539-circular-cat_2_5	4501	4944	NA	unknown function	NA	unknown function	NA	NA
HC8	HC	Vir41_ctg_27539-circular-cat_2	Vir41_ctg_27539-circular-cat_2_6	4956	5726	NA	unknown function	NA	unknown function	NA	NA
HC8	HC	Vir41_ctg_38479-cat_2	Vir41_ctg_38479-cat_2_1	62	964	NA	unknown function	COG3292	Periplasmic ligand-binding sensor domain	NA	NA
HC8	HC	Vir41_ctg_38479-cat_2	Vir41_ctg_38479-cat_2_10	7327	7773	NA	unknown function	NA	unknown function	NA	NA
HC8	HC	Vir41_ctg_38479-cat_2	Vir41_ctg_38479-cat_2_11	7760	8179	NA	unknown function	NA	unknown function	PF11114.7	NA
HC8	HC	Vir41_ctg_38479-cat_2	Vir41_ctg_38479-cat_2_12	8181	8630	NA	unknown function	NA	unknown function	NA	NA
HC8	HC	Vir41_ctg_38479-cat_2	Vir41_ctg_38479-cat_2_13	8609	9046	NA	unknown function	NA	unknown function	NA	NA
HC8	HC	Vir41_ctg_38479-cat_2	Vir41_ctg_38479-cat_2_14	9203	10075	NA	unknown function	NA	unknown function	NA	NA
HC8	HC	Vir41_ctg_38479-cat_2	Vir41_ctg_38479-cat_2_15	10078	10677	NA	unknown function	NA	unknown function	NA	NA
HC8	HC	Vir41_ctg_38479-cat_2	Vir41_ctg_38479-cat_2_2	965	1204	NA	unknown function	NA	unknown function	NA	NA
HC8	HC	Vir41_ctg_38479-cat_2	Vir41_ctg_38479-cat_2_3	1208	2719	NA	unknown function	NA	unknown function	NA	NA
HC8	HC	Vir41_ctg_38479-cat_2	Vir41_ctg_38479-cat_2_4	2730	3125	NA	unknown function	NA	unknown function	NA	NA
HC8	HC	Vir41_ctg_38479-cat_2	Vir41_ctg_38479-cat_2_5	3122	5080	NA	unknown function	COG1511	Uncharacterized membrane protein YhgE, phage infection protein (PIP) family	NA	NA
HC8	HC	Vir41_ctg_38479-cat_2	Vir41_ctg_38479-cat_2_6	5160	5774	NA	unknown function	NA	unknown function	PF11611.7	PF16729.4
HC8	HC	Vir41_ctg_38479-cat_2	Vir41_ctg_38479-cat_2_7	5807	6352	NA	unknown function	NA	unknown function	PF06854.10	NA
HC8	HC	Vir41_ctg_38479-cat_2	Vir41_ctg_38479-cat_2_8	6349	6765	NA	unknown function	NA	unknown function	NA	NA
HC8	HC	Vir41_ctg_38479-cat_2	Vir41_ctg_38479-cat_2_9	6806	7327	NA	unknown function	NA	unknown function	NA	NA
HC8	HC	Vir41_ctg_72003-cat_1	Vir41_ctg_72003-cat_1_1	3	572	NA	unknown function	NA	unknown function	PF02305.16	NA
HC8	HC	Vir41_ctg_72003-cat_1	Vir41_ctg_72003-cat_1_2	917	1240	NA	unknown function	NA	unknown function	NA	NA
HC8	HC	Vir41_ctg_72003-cat_1	Vir41_ctg_72003-cat_1_3	1243	2391	NA	unknown function	NA	unknown function	NA	NA
HC8	HC	Vir41_ctg_72003-cat_1	Vir41_ctg_72003-cat_1_4	2587	3942	NA	unknown function	NA	unknown function	NA	NA
HC8	HC	Vir41_ctg_72003-cat_1	Vir41_ctg_72003-cat_1_5	4035	4223	NA	unknown function	NA	unknown function	NA	NA
HC8	HC	Vir41_ctg_72003-cat_1	Vir41_ctg_72003-cat_1_6	4216	4395	NA	unknown function	NA	unknown function	NA	NA
HC8	HC	Vir41_ctg_72003-cat_1	Vir41_ctg_72003-cat_1_7	4397	4561	NA	unknown function	NA	unknown function	NA	NA
HC8	HC	Vir41_ctg_72003-cat_1	Vir41_ctg_72003-cat_1_8	4558	4755	NA	unknown function	NA	unknown function	NA	NA
HC8	HC	Vir41_ctg_72003-cat_1	Vir41_ctg_72003-cat_1_9	4758	5027	NA	unknown function	NA	unknown function	NA	NA
HC8	HC	Vir41_ctg_76188-cat_2	Vir41_ctg_76188-cat_2_1	1	768	NA	unknown function	NA	unknown function	PF02305.16	NA
HC8	HC	Vir41_ctg_76188-cat_2	Vir41_ctg_76188-cat_2_2	734	2437	NA	unknown function	NA	unknown function	NA	NA
HC8	HC	Vir41_ctg_76188-cat_2	Vir41_ctg_76188-cat_2_3	2434	2742	NA	unknown function	NA	unknown function	PF08291.10	NA
HC8	HC	Vir41_ctg_76188-cat_2	Vir41_ctg_76188-cat_2_4	2825	2998	NA	unknown function	NA	unknown function	NA	NA
HC8	HC	Vir41_ctg_76188-cat_2	Vir41_ctg_76188-cat_2_5	3003	3206	NA	unknown function	NA	unknown function	NA	NA
HC8	HC	Vir41_ctg_76188-cat_2	Vir41_ctg_76188-cat_2_6	3468	4556	NA	unknown function	NA	unknown function	NA	NA
HC8	HC	Vir41_ctg_76188-cat_2	Vir41_ctg_76188-cat_2_7	4556	5038	NA	unknown function	NA	unknown function	NA	NA
HC8	HC	Vir41_ctg_76188-cat_2	Vir41_ctg_76188-cat_2_8	5054	6220	NA	unknown function	NA	unknown function	PF02305.16	NA
CF3	CF	Vir46_ctg_10162-circular-cat_1	Vir46_ctg_10162-circular-cat_1_1	1	864	NA	unknown function	NA	unknown function	PF02305.16	NA
CF3	CF	Vir46_ctg_10162-circular-cat_1	Vir46_ctg_10162-circular-cat_1_2	982	1710	NA	unknown function	NA	unknown function	NA	NA
CF3	CF	Vir46_ctg_10162-circular-cat_1	Vir46_ctg_10162-circular-cat_1_3	1757	1858	NA	unknown function	NA	unknown function	NA	NA
CF3	CF	Vir46_ctg_10162-circular-cat_1	Vir46_ctg_10162-circular-cat_1_4	1855	1968	NA	unknown function	NA	unknown function	NA	NA
CF3	CF	Vir46_ctg_10162-circular-cat_1	Vir46_ctg_10162-circular-cat_1_5	2017	2964	NA	unknown function	NA	unknown function	NA	NA
CF3	CF	Vir46_ctg_10162-circular-cat_1	Vir46_ctg_10162-circular-cat_1_6	2957	3217	NA	unknown function	NA	unknown function	NA	NA
CF3	CF	Vir46_ctg_10162-circular-cat_1	Vir46_ctg_10162-circular-cat_1_7	3312	3812	NA	unknown function	NA	unknown function	PF09675.9	TIGR02763
CF3	CF	Vir46_ctg_10162-circular-cat_1	Vir46_ctg_10162-circular-cat_1_8	3924	4817	NA	unknown function	NA	unknown function	PF02305.16	NA
CF3	CF	Vir46_ctg_10444-cat_2	Vir46_ctg_10444-cat_2_1	3	788	NA	unknown function	NA	unknown function	NA	NA
CF3	CF	Vir46_ctg_10444-cat_2	Vir46_ctg_10444-cat_2_10	6570	7076	NA	unknown function	NA	unknown function	NA	NA
CF3	CF	Vir46_ctg_10444-cat_2	Vir46_ctg_10444-cat_2_100	75725	75934	NA	unknown function	NA	unknown function	NA	NA
CF3	CF	Vir46_ctg_10444-cat_2	Vir46_ctg_10444-cat_2_101	75894	78185	K02335	DNA polymerase I [EC:2.7.7.7]	COG0749	DNA polymerase I - 3'-5' exonuclease and polymerase domains	PF00476.19	PF01612.19
CF3	CF	Vir46_ctg_10444-cat_2	Vir46_ctg_10444-cat_2_102	78244	79014	NA	unknown function	NA	unknown function	PF00303.18	TIGR03283
CF3	CF	Vir46_ctg_10444-cat_2	Vir46_ctg_10444-cat_2_103	79011	79940	NA	unknown function	NA	unknown function	NA	NA
CF3	CF	Vir46_ctg_10444-cat_2	Vir46_ctg_10444-cat_2_104	79916	80752	NA	unknown function	NA	unknown function	NA	NA
CF3	CF	Vir46_ctg_10444-cat_2	Vir46_ctg_10444-cat_2_105	80770	81306	NA	unknown function	NA	unknown function	PF00692.18	TIGR00576
CF3	CF	Vir46_ctg_10444-cat_2	Vir46_ctg_10444-cat_2_106	81303	81512	NA	unknown function	NA	unknown function	NA	NA
CF3	CF	Vir46_ctg_10444-cat_2	Vir46_ctg_10444-cat_2_107	81496	81888	NA	unknown function	NA	unknown function	NA	NA
CF3	CF	Vir46_ctg_10444-cat_2	Vir46_ctg_10444-cat_2_108	81891	82229	NA	unknown function	NA	unknown function	NA	NA
CF3	CF	Vir46_ctg_10444-cat_2	Vir46_ctg_10444-cat_2_109	82219	82446	NA	unknown function	NA	unknown function	NA	NA
CF3	CF	Vir46_ctg_10444-cat_2	Vir46_ctg_10444-cat_2_11	7083	9539	NA	unknown function	NA	unknown function	NA	NA
CF3	CF	Vir46_ctg_10444-cat_2	Vir46_ctg_10444-cat_2_110	82562	84010	NA	unknown function	NA	unknown function	PF00271.30	PF04851.14
CF3	CF	Vir46_ctg_10444-cat_2	Vir46_ctg_10444-cat_2_111	84037	84624	NA	unknown function	NA	unknown function	NA	NA
CF3	CF	Vir46_ctg_10444-cat_2	Vir46_ctg_10444-cat_2_112	84629	85153	NA	unknown function	NA	unknown function	NA	NA
CF3	CF	Vir46_ctg_10444-cat_2	Vir46_ctg_10444-cat_2_113	85150	85293	NA	unknown function	NA	unknown function	NA	NA
CF3	CF	Vir46_ctg_10444-cat_2	Vir46_ctg_10444-cat_2_12	9536	11257	NA	unknown function	COG3299	Uncharacterized phage protein gp47/JayE	PF04865.13	TIGR02243
CF3	CF	Vir46_ctg_10444-cat_2	Vir46_ctg_10444-cat_2_13	11259	11681	NA	unknown function	NA	unknown function	NA	NA
CF3	CF	Vir46_ctg_10444-cat_2	Vir46_ctg_10444-cat_2_14	11681	12400	NA	unknown function	COG3501	Uncharacterized conserved protein, implicated in type VI secretion and phage assembly	NA	NA
CF3	CF	Vir46_ctg_10444-cat_2	Vir46_ctg_10444-cat_2_15	12408	14312	NA	unknown function	NA	unknown function	NA	NA
CF3	CF	Vir46_ctg_10444-cat_2	Vir46_ctg_10444-cat_2_16	14312	14809	NA	unknown function	NA	unknown function	NA	NA
CF3	CF	Vir46_ctg_10444-cat_2	Vir46_ctg_10444-cat_2_17	14799	15089	NA	unknown function	NA	unknown function	NA	NA
CF3	CF	Vir46_ctg_10444-cat_2	Vir46_ctg_10444-cat_2_18	15086	16006	NA	unknown function	NA	unknown function	NA	NA
CF3	CF	Vir46_ctg_10444-cat_2	Vir46_ctg_10444-cat_2_19	16014	17966	NA	unknown function	COG5283	Phage-related tail protein	PF10145.8	TIGR01760
CF3	CF	Vir46_ctg_10444-cat_2	Vir46_ctg_10444-cat_2_2	785	1111	NA	unknown function	NA	unknown function	NA	NA
CF3	CF	Vir46_ctg_10444-cat_2	Vir46_ctg_10444-cat_2_20	18112	18873	NA	unknown function	NA	unknown function	NA	NA
CF3	CF	Vir46_ctg_10444-cat_2	Vir46_ctg_10444-cat_2_21	18999	19463	NA	unknown function	NA	unknown function	PF06841.11	NA
CF3	CF	Vir46_ctg_10444-cat_2	Vir46_ctg_10444-cat_2_22	19475	21247	NA	unknown function	NA	unknown function	NA	NA
CF3	CF	Vir46_ctg_10444-cat_2	Vir46_ctg_10444-cat_2_23	21283	22002	NA	unknown function	NA	unknown function	NA	NA
CF3	CF	Vir46_ctg_10444-cat_2	Vir46_ctg_10444-cat_2_24	22007	22903	NA	unknown function	NA	unknown function	NA	NA
CF3	CF	Vir46_ctg_10444-cat_2	Vir46_ctg_10444-cat_2_25	22903	23460	NA	unknown function	NA	unknown function	NA	NA
CF3	CF	Vir46_ctg_10444-cat_2	Vir46_ctg_10444-cat_2_26	23444	23992	NA	unknown function	NA	unknown function	NA	NA
CF3	CF	Vir46_ctg_10444-cat_2	Vir46_ctg_10444-cat_2_27	23995	24195	NA	unknown function	NA	unknown function	NA	NA
CF3	CF	Vir46_ctg_10444-cat_2	Vir46_ctg_10444-cat_2_28	24279	24980	NA	unknown function	NA	unknown function	NA	NA
CF3	CF	Vir46_ctg_10444-cat_2	Vir46_ctg_10444-cat_2_29	25077	27143	NA	unknown function	NA	unknown function	NA	NA
CF3	CF	Vir46_ctg_10444-cat_2	Vir46_ctg_10444-cat_2_3	1152	1679	NA	unknown function	NA	unknown function	NA	NA
CF3	CF	Vir46_ctg_10444-cat_2	Vir46_ctg_10444-cat_2_30	27145	33363	NA	unknown function	NA	unknown function	NA	NA
CF3	CF	Vir46_ctg_10444-cat_2	Vir46_ctg_10444-cat_2_31	33385	33801	NA	unknown function	NA	unknown function	NA	NA
CF3	CF	Vir46_ctg_10444-cat_2	Vir46_ctg_10444-cat_2_32	33814	34290	NA	unknown function	NA	unknown function	NA	NA
CF3	CF	Vir46_ctg_10444-cat_2	Vir46_ctg_10444-cat_2_33	34287	35177	NA	unknown function	NA	unknown function	NA	NA
CF3	CF	Vir46_ctg_10444-cat_2	Vir46_ctg_10444-cat_2_34	35184	35579	NA	unknown function	NA	unknown function	NA	NA
CF3	CF	Vir46_ctg_10444-cat_2	Vir46_ctg_10444-cat_2_35	35680	36798	NA	unknown function	NA	unknown function	NA	NA
CF3	CF	Vir46_ctg_10444-cat_2	Vir46_ctg_10444-cat_2_36	36814	37281	NA	unknown function	NA	unknown function	NA	NA
CF3	CF	Vir46_ctg_10444-cat_2	Vir46_ctg_10444-cat_2_37	37308	38816	NA	unknown function	NA	unknown function	NA	NA
CF3	CF	Vir46_ctg_10444-cat_2	Vir46_ctg_10444-cat_2_38	38813	40297	NA	unknown function	NA	unknown function	NA	NA
CF3	CF	Vir46_ctg_10444-cat_2	Vir46_ctg_10444-cat_2_39	40294	41799	NA	unknown function	NA	unknown function	NA	NA
CF3	CF	Vir46_ctg_10444-cat_2	Vir46_ctg_10444-cat_2_4	1679	2629	NA	unknown function	NA	unknown function	NA	NA
CF3	CF	Vir46_ctg_10444-cat_2	Vir46_ctg_10444-cat_2_40	41801	42445	NA	unknown function	NA	unknown function	NA	NA
CF3	CF	Vir46_ctg_10444-cat_2	Vir46_ctg_10444-cat_2_41	42451	42720	NA	unknown function	NA	unknown function	NA	NA
CF3	CF	Vir46_ctg_10444-cat_2	Vir46_ctg_10444-cat_2_42	43000	43995	NA	unknown function	NA	unknown function	NA	NA
CF3	CF	Vir46_ctg_10444-cat_2	Vir46_ctg_10444-cat_2_43	43992	44342	NA	unknown function	NA	unknown function	NA	NA
CF3	CF	Vir46_ctg_10444-cat_2	Vir46_ctg_10444-cat_2_44	44342	44938	NA	unknown function	COG3409	Peptidoglycan-binding (PGRP) domain of peptidoglycan hydrolases	PF11860.7	NA
CF3	CF	Vir46_ctg_10444-cat_2	Vir46_ctg_10444-cat_2_45	45047	45544	NA	unknown function	NA	unknown function	NA	NA
CF3	CF	Vir46_ctg_10444-cat_2	Vir46_ctg_10444-cat_2_46	45581	45967	NA	unknown function	NA	unknown function	NA	NA
CF3	CF	Vir46_ctg_10444-cat_2	Vir46_ctg_10444-cat_2_47	46287	46811	NA	unknown function	NA	unknown function	NA	NA
CF3	CF	Vir46_ctg_10444-cat_2	Vir46_ctg_10444-cat_2_48	46815	47081	NA	unknown function	NA	unknown function	NA	NA
CF3	CF	Vir46_ctg_10444-cat_2	Vir46_ctg_10444-cat_2_49	47053	47304	NA	unknown function	NA	unknown function	NA	NA
CF3	CF	Vir46_ctg_10444-cat_2	Vir46_ctg_10444-cat_2_5	2607	2786	NA	unknown function	NA	unknown function	NA	NA
CF3	CF	Vir46_ctg_10444-cat_2	Vir46_ctg_10444-cat_2_50	47603	48079	NA	unknown function	NA	unknown function	NA	NA
CF3	CF	Vir46_ctg_10444-cat_2	Vir46_ctg_10444-cat_2_51	48787	49143	NA	unknown function	NA	unknown function	NA	NA
CF3	CF	Vir46_ctg_10444-cat_2	Vir46_ctg_10444-cat_2_52	50113	50277	NA	unknown function	NA	unknown function	NA	NA
CF3	CF	Vir46_ctg_10444-cat_2	Vir46_ctg_10444-cat_2_53	50274	50522	NA	unknown function	NA	unknown function	NA	NA
CF3	CF	Vir46_ctg_10444-cat_2	Vir46_ctg_10444-cat_2_54	50519	50782	NA	unknown function	NA	unknown function	NA	NA
CF3	CF	Vir46_ctg_10444-cat_2	Vir46_ctg_10444-cat_2_55	50779	51285	NA	unknown function	NA	unknown function	NA	NA
CF3	CF	Vir46_ctg_10444-cat_2	Vir46_ctg_10444-cat_2_56	51378	51740	NA	unknown function	NA	unknown function	NA	NA
CF3	CF	Vir46_ctg_10444-cat_2	Vir46_ctg_10444-cat_2_57	51737	51967	NA	unknown function	NA	unknown function	NA	NA
CF3	CF	Vir46_ctg_10444-cat_2	Vir46_ctg_10444-cat_2_58	51961	52092	NA	unknown function	NA	unknown function	NA	NA
CF3	CF	Vir46_ctg_10444-cat_2	Vir46_ctg_10444-cat_2_59	52097	52462	NA	unknown function	NA	unknown function	NA	NA
CF3	CF	Vir46_ctg_10444-cat_2	Vir46_ctg_10444-cat_2_6	2752	2988	NA	unknown function	NA	unknown function	NA	NA
CF3	CF	Vir46_ctg_10444-cat_2	Vir46_ctg_10444-cat_2_60	52615	53037	NA	unknown function	NA	unknown function	NA	NA
CF3	CF	Vir46_ctg_10444-cat_2	Vir46_ctg_10444-cat_2_61	53040	53222	NA	unknown function	NA	unknown function	NA	NA
CF3	CF	Vir46_ctg_10444-cat_2	Vir46_ctg_10444-cat_2_62	53219	53599	NA	unknown function	NA	unknown function	NA	NA
CF3	CF	Vir46_ctg_10444-cat_2	Vir46_ctg_10444-cat_2_63	53701	54162	NA	unknown function	NA	unknown function	NA	NA
CF3	CF	Vir46_ctg_10444-cat_2	Vir46_ctg_10444-cat_2_64	54251	54571	NA	unknown function	NA	unknown function	NA	NA
CF3	CF	Vir46_ctg_10444-cat_2	Vir46_ctg_10444-cat_2_65	54558	55241	NA	unknown function	NA	unknown function	NA	NA
CF3	CF	Vir46_ctg_10444-cat_2	Vir46_ctg_10444-cat_2_66	55246	55461	NA	unknown function	NA	unknown function	NA	NA
CF3	CF	Vir46_ctg_10444-cat_2	Vir46_ctg_10444-cat_2_67	55569	56483	NA	unknown function	NA	unknown function	NA	NA
CF3	CF	Vir46_ctg_10444-cat_2	Vir46_ctg_10444-cat_2_68	56467	56742	NA	unknown function	NA	unknown function	NA	NA
CF3	CF	Vir46_ctg_10444-cat_2	Vir46_ctg_10444-cat_2_69	56708	57127	NA	unknown function	NA	unknown function	NA	NA
CF3	CF	Vir46_ctg_10444-cat_2	Vir46_ctg_10444-cat_2_7	2945	4375	NA	unknown function	NA	unknown function	PF03796.14	TIGR00665
CF3	CF	Vir46_ctg_10444-cat_2	Vir46_ctg_10444-cat_2_70	57134	57487	NA	unknown function	NA	unknown function	NA	NA
CF3	CF	Vir46_ctg_10444-cat_2	Vir46_ctg_10444-cat_2_71	57472	57780	NA	unknown function	NA	unknown function	NA	NA
CF3	CF	Vir46_ctg_10444-cat_2	Vir46_ctg_10444-cat_2_72	57740	58042	NA	unknown function	NA	unknown function	NA	NA
CF3	CF	Vir46_ctg_10444-cat_2	Vir46_ctg_10444-cat_2_73	58138	58629	NA	unknown function	NA	unknown function	NA	NA
CF3	CF	Vir46_ctg_10444-cat_2	Vir46_ctg_10444-cat_2_74	58739	59305	NA	unknown function	NA	unknown function	NA	NA
CF3	CF	Vir46_ctg_10444-cat_2	Vir46_ctg_10444-cat_2_75	59289	59555	NA	unknown function	NA	unknown function	PF13619.5	NA
CF3	CF	Vir46_ctg_10444-cat_2	Vir46_ctg_10444-cat_2_76	59563	59946	NA	unknown function	NA	unknown function	NA	NA
CF3	CF	Vir46_ctg_10444-cat_2	Vir46_ctg_10444-cat_2_77	60009	60851	NA	unknown function	NA	unknown function	NA	NA
CF3	CF	Vir46_ctg_10444-cat_2	Vir46_ctg_10444-cat_2_78	60942	61487	NA	unknown function	NA	unknown function	NA	NA
CF3	CF	Vir46_ctg_10444-cat_2	Vir46_ctg_10444-cat_2_79	61537	61917	NA	unknown function	NA	unknown function	NA	NA
CF3	CF	Vir46_ctg_10444-cat_2	Vir46_ctg_10444-cat_2_8	4554	5207	NA	unknown function	NA	unknown function	NA	NA
CF3	CF	Vir46_ctg_10444-cat_2	Vir46_ctg_10444-cat_2_80	61908	62132	NA	unknown function	NA	unknown function	NA	NA
CF3	CF	Vir46_ctg_10444-cat_2	Vir46_ctg_10444-cat_2_81	62250	62630	NA	unknown function	NA	unknown function	NA	NA
CF3	CF	Vir46_ctg_10444-cat_2	Vir46_ctg_10444-cat_2_82	62724	63266	NA	unknown function	NA	unknown function	NA	NA
CF3	CF	Vir46_ctg_10444-cat_2	Vir46_ctg_10444-cat_2_83	63305	63544	NA	unknown function	NA	unknown function	NA	NA
CF3	CF	Vir46_ctg_10444-cat_2	Vir46_ctg_10444-cat_2_84	63534	63869	NA	unknown function	NA	unknown function	NA	NA
CF3	CF	Vir46_ctg_10444-cat_2	Vir46_ctg_10444-cat_2_85	63943	64512	NA	unknown function	NA	unknown function	NA	NA
CF3	CF	Vir46_ctg_10444-cat_2	Vir46_ctg_10444-cat_2_86	64490	65062	NA	unknown function	NA	unknown function	NA	NA
CF3	CF	Vir46_ctg_10444-cat_2	Vir46_ctg_10444-cat_2_87	65137	66120	NA	unknown function	NA	unknown function	NA	NA
CF3	CF	Vir46_ctg_10444-cat_2	Vir46_ctg_10444-cat_2_88	66117	66842	NA	unknown function	NA	unknown function	NA	NA
CF3	CF	Vir46_ctg_10444-cat_2	Vir46_ctg_10444-cat_2_89	66846	67358	NA	unknown function	NA	unknown function	NA	NA
CF3	CF	Vir46_ctg_10444-cat_2	Vir46_ctg_10444-cat_2_9	5308	6573	NA	unknown function	COG4675	Microcystin-dependent protein (function unknown)	NA	NA
CF3	CF	Vir46_ctg_10444-cat_2	Vir46_ctg_10444-cat_2_90	67380	69095	NA	unknown function	NA	unknown function	PF13476.5	PF02463.18
CF3	CF	Vir46_ctg_10444-cat_2	Vir46_ctg_10444-cat_2_91	69089	70057	NA	unknown function	NA	unknown function	NA	NA
CF3	CF	Vir46_ctg_10444-cat_2	Vir46_ctg_10444-cat_2_92	70050	70754	NA	unknown function	NA	unknown function	NA	NA
CF3	CF	Vir46_ctg_10444-cat_2	Vir46_ctg_10444-cat_2_93	70751	71626	K02335	DNA polymerase I [EC:2.7.7.7]	COG0749	DNA polymerase I - 3'-5' exonuclease and polymerase domains	PF01367.19	PF02739.15
CF3	CF	Vir46_ctg_10444-cat_2	Vir46_ctg_10444-cat_2_94	71616	72236	NA	unknown function	NA	unknown function	NA	NA
CF3	CF	Vir46_ctg_10444-cat_2	Vir46_ctg_10444-cat_2_95	72335	73480	K03553	recombination protein RecA	COG0468	RecA/RadA recombinase	PF00154.20	TIGR02012
CF3	CF	Vir46_ctg_10444-cat_2	Vir46_ctg_10444-cat_2_96	73565	74368	NA	unknown function	NA	unknown function	NA	NA
CF3	CF	Vir46_ctg_10444-cat_2	Vir46_ctg_10444-cat_2_97	74374	74760	NA	unknown function	NA	unknown function	NA	NA
CF3	CF	Vir46_ctg_10444-cat_2	Vir46_ctg_10444-cat_2_98	74800	75219	NA	unknown function	NA	unknown function	NA	NA
CF3	CF	Vir46_ctg_10444-cat_2	Vir46_ctg_10444-cat_2_99	75188	75703	NA	unknown function	NA	unknown function	NA	NA
CF3	CF	Vir46_ctg_1810-circular-cat_1	Vir46_ctg_1810-circular-cat_1_1	211	723	NA	unknown function	NA	unknown function	NA	NA
CF3	CF	Vir46_ctg_1810-circular-cat_1	Vir46_ctg_1810-circular-cat_1_2	723	992	NA	unknown function	NA	unknown function	NA	NA
CF3	CF	Vir46_ctg_1810-circular-cat_1	Vir46_ctg_1810-circular-cat_1_3	982	1167	NA	unknown function	NA	unknown function	NA	NA
CF3	CF	Vir46_ctg_1810-circular-cat_1	Vir46_ctg_1810-circular-cat_1_4	1280	2359	NA	unknown function	NA	unknown function	NA	NA
CF3	CF	Vir46_ctg_1810-circular-cat_1	Vir46_ctg_1810-circular-cat_1_5	2491	3471	NA	unknown function	NA	unknown function	NA	NA
CF3	CF	Vir46_ctg_1810-circular-cat_1	Vir46_ctg_1810-circular-cat_1_6	3483	5099	NA	unknown function	NA	unknown function	PF02305.16	NA
CF3	CF	Vir46_ctg_2067-cat_1	Vir46_ctg_2067-cat_1_1	1	333	NA	unknown function	NA	unknown function	PF10097.8	NA
CF3	CF	Vir46_ctg_2067-cat_1	Vir46_ctg_2067-cat_1_10	7034	7954	NA	unknown function	NA	unknown function	NA	NA
CF3	CF	Vir46_ctg_2067-cat_1	Vir46_ctg_2067-cat_1_11	7959	8300	NA	unknown function	NA	unknown function	NA	NA
CF3	CF	Vir46_ctg_2067-cat_1	Vir46_ctg_2067-cat_1_12	8297	8614	NA	unknown function	NA	unknown function	NA	NA
CF3	CF	Vir46_ctg_2067-cat_1	Vir46_ctg_2067-cat_1_13	8619	8993	NA	unknown function	NA	unknown function	NA	NA
CF3	CF	Vir46_ctg_2067-cat_1	Vir46_ctg_2067-cat_1_14	8998	9411	NA	unknown function	NA	unknown function	PF16807.4	NA
CF3	CF	Vir46_ctg_2067-cat_1	Vir46_ctg_2067-cat_1_15	9422	10234	NA	unknown function	COG5437	Predicted secreted protein	PF06199.10	TIGR02126
CF3	CF	Vir46_ctg_2067-cat_1	Vir46_ctg_2067-cat_1_16	10245	10553	NA	unknown function	NA	unknown function	NA	NA
CF3	CF	Vir46_ctg_2067-cat_1	Vir46_ctg_2067-cat_1_17	10601	10954	NA	unknown function	NA	unknown function	NA	NA
CF3	CF	Vir46_ctg_2067-cat_1	Vir46_ctg_2067-cat_1_18	10969	12093	NA	unknown function	COG3953	SLT domain protein	NA	TIGR01760
CF3	CF	Vir46_ctg_2067-cat_1	Vir46_ctg_2067-cat_1_2	493	1041	K07474	phage terminase small subunit	COG3728	Phage terminase, small subunit	PF03592.15	NA
CF3	CF	Vir46_ctg_2067-cat_1	Vir46_ctg_2067-cat_1_3	989	2266	NA	unknown function	NA	unknown function	NA	NA
CF3	CF	Vir46_ctg_2067-cat_1	Vir46_ctg_2067-cat_1_4	2266	3774	NA	unknown function	NA	unknown function	PF05133.13	TIGR01538
CF3	CF	Vir46_ctg_2067-cat_1	Vir46_ctg_2067-cat_1_5	3775	5325	NA	unknown function	COG2369	Uncharacterized conserved protein, contains phage Mu gpF-like domain	PF04233.13	TIGR01641
CF3	CF	Vir46_ctg_2067-cat_1	Vir46_ctg_2067-cat_1_6	5322	5507	NA	unknown function	NA	unknown function	NA	NA
CF3	CF	Vir46_ctg_2067-cat_1	Vir46_ctg_2067-cat_1_7	5715	5975	NA	unknown function	NA	unknown function	NA	TIGR01068
CF3	CF	Vir46_ctg_2067-cat_1	Vir46_ctg_2067-cat_1_8	6043	6330	NA	unknown function	NA	unknown function	PF04327.11	NA
CF3	CF	Vir46_ctg_2067-cat_1	Vir46_ctg_2067-cat_1_9	6427	7023	NA	unknown function	NA	unknown function	PF14265.5	NA
CF3	CF	Vir46_ctg_2523-cat_2	Vir46_ctg_2523-cat_2_1	907	1203	NA	unknown function	NA	unknown function	NA	NA
CF3	CF	Vir46_ctg_2523-cat_2	Vir46_ctg_2523-cat_2_10	5684	6283	NA	unknown function	NA	unknown function	NA	NA
CF3	CF	Vir46_ctg_2523-cat_2	Vir46_ctg_2523-cat_2_11	6335	7387	NA	unknown function	NA	unknown function	NA	NA
CF3	CF	Vir46_ctg_2523-cat_2	Vir46_ctg_2523-cat_2_12	7384	7734	NA	unknown function	NA	unknown function	NA	NA
CF3	CF	Vir46_ctg_2523-cat_2	Vir46_ctg_2523-cat_2_13	7738	7935	NA	unknown function	NA	unknown function	NA	NA
CF3	CF	Vir46_ctg_2523-cat_2	Vir46_ctg_2523-cat_2_14	7939	8367	NA	unknown function	COG3926	Lysozyme family protein	PF05838.11	NA
CF3	CF	Vir46_ctg_2523-cat_2	Vir46_ctg_2523-cat_2_15	8387	8665	NA	unknown function	NA	unknown function	NA	NA
CF3	CF	Vir46_ctg_2523-cat_2	Vir46_ctg_2523-cat_2_16	8619	9005	NA	unknown function	NA	unknown function	NA	NA
CF3	CF	Vir46_ctg_2523-cat_2	Vir46_ctg_2523-cat_2_17	9012	11318	NA	unknown function	NA	unknown function	NA	NA
CF3	CF	Vir46_ctg_2523-cat_2	Vir46_ctg_2523-cat_2_18	11321	12019	NA	unknown function	NA	unknown function	NA	NA
CF3	CF	Vir46_ctg_2523-cat_2	Vir46_ctg_2523-cat_2_19	12003	14435	NA	unknown function	NA	unknown function	NA	NA
CF3	CF	Vir46_ctg_2523-cat_2	Vir46_ctg_2523-cat_2_2	1408	2256	NA	unknown function	NA	unknown function	NA	NA
CF3	CF	Vir46_ctg_2523-cat_2	Vir46_ctg_2523-cat_2_20	14778	16088	NA	unknown function	NA	unknown function	NA	NA
CF3	CF	Vir46_ctg_2523-cat_2	Vir46_ctg_2523-cat_2_21	16108	17580	NA	unknown function	NA	unknown function	NA	NA
CF3	CF	Vir46_ctg_2523-cat_2	Vir46_ctg_2523-cat_2_22	17606	18763	NA	unknown function	NA	unknown function	NA	NA
CF3	CF	Vir46_ctg_2523-cat_2	Vir46_ctg_2523-cat_2_23	18766	19464	NA	unknown function	NA	unknown function	NA	NA
CF3	CF	Vir46_ctg_2523-cat_2	Vir46_ctg_2523-cat_2_24	19484	20347	NA	unknown function	NA	unknown function	NA	NA
CF3	CF	Vir46_ctg_2523-cat_2	Vir46_ctg_2523-cat_2_25	20419	20991	NA	unknown function	NA	unknown function	NA	NA
CF3	CF	Vir46_ctg_2523-cat_2	Vir46_ctg_2523-cat_2_26	21001	21240	NA	unknown function	NA	unknown function	NA	NA
CF3	CF	Vir46_ctg_2523-cat_2	Vir46_ctg_2523-cat_2_27	21237	21764	NA	unknown function	NA	unknown function	NA	NA
CF3	CF	Vir46_ctg_2523-cat_2	Vir46_ctg_2523-cat_2_28	21828	24443	NA	unknown function	NA	unknown function	NA	NA
CF3	CF	Vir46_ctg_2523-cat_2	Vir46_ctg_2523-cat_2_29	24446	26530	NA	unknown function	NA	unknown function	NA	NA
CF3	CF	Vir46_ctg_2523-cat_2	Vir46_ctg_2523-cat_2_3	2267	2422	NA	unknown function	NA	unknown function	NA	NA
CF3	CF	Vir46_ctg_2523-cat_2	Vir46_ctg_2523-cat_2_30	26556	27380	NA	unknown function	NA	unknown function	NA	NA
CF3	CF	Vir46_ctg_2523-cat_2	Vir46_ctg_2523-cat_2_31	27384	29153	NA	unknown function	NA	unknown function	NA	NA
CF3	CF	Vir46_ctg_2523-cat_2	Vir46_ctg_2523-cat_2_4	2533	2844	NA	unknown function	NA	unknown function	NA	NA
CF3	CF	Vir46_ctg_2523-cat_2	Vir46_ctg_2523-cat_2_5	2973	3119	NA	unknown function	NA	unknown function	NA	NA
CF3	CF	Vir46_ctg_2523-cat_2	Vir46_ctg_2523-cat_2_6	3091	3912	NA	unknown function	NA	unknown function	NA	NA
CF3	CF	Vir46_ctg_2523-cat_2	Vir46_ctg_2523-cat_2_7	4351	4491	NA	unknown function	NA	unknown function	NA	NA
CF3	CF	Vir46_ctg_2523-cat_2	Vir46_ctg_2523-cat_2_8	4501	5040	NA	unknown function	NA	unknown function	NA	NA
CF3	CF	Vir46_ctg_2523-cat_2	Vir46_ctg_2523-cat_2_9	5158	5724	NA	unknown function	NA	unknown function	NA	NA
CF3	CF	Vir46_ctg_3734_gene_1_gene_92-0-101629-cat_5	Vir46_ctg_3734_gene_1_gene_92-0-101629-cat_5_1	43	594	NA	unknown function	NA	unknown function	NA	NA
CF3	CF	Vir46_ctg_3734_gene_1_gene_92-0-101629-cat_5	Vir46_ctg_3734_gene_1_gene_92-0-101629-cat_5_10	3804	5039	K01409	N6-L-threonylcarbamoyladenine synthase [EC:2.3.1.234]	COG1403	5-methylcytosine-specific restriction endonuclease McrA	PF14239.5	NA
CF3	CF	Vir46_ctg_3734_gene_1_gene_92-0-101629-cat_5	Vir46_ctg_3734_gene_1_gene_92-0-101629-cat_5_11	5664	6263	NA	unknown function	NA	unknown function	NA	NA
CF3	CF	Vir46_ctg_3734_gene_1_gene_92-0-101629-cat_5	Vir46_ctg_3734_gene_1_gene_92-0-101629-cat_5_12	6263	6574	NA	unknown function	NA	unknown function	NA	NA
CF3	CF	Vir46_ctg_3734_gene_1_gene_92-0-101629-cat_5	Vir46_ctg_3734_gene_1_gene_92-0-101629-cat_5_13	6567	7193	NA	unknown function	NA	unknown function	NA	NA
CF3	CF	Vir46_ctg_3734_gene_1_gene_92-0-101629-cat_5	Vir46_ctg_3734_gene_1_gene_92-0-101629-cat_5_14	7141	7689	NA	unknown function	NA	unknown function	NA	NA
CF3	CF	Vir46_ctg_3734_gene_1_gene_92-0-101629-cat_5	Vir46_ctg_3734_gene_1_gene_92-0-101629-cat_5_15	7689	7946	NA	unknown function	NA	unknown function	NA	NA
CF3	CF	Vir46_ctg_3734_gene_1_gene_92-0-101629-cat_5	Vir46_ctg_3734_gene_1_gene_92-0-101629-cat_5_16	7973	8797	NA	unknown function	NA	unknown function	NA	NA
CF3	CF	Vir46_ctg_3734_gene_1_gene_92-0-101629-cat_5	Vir46_ctg_3734_gene_1_gene_92-0-101629-cat_5_17	8816	9916	NA	unknown function	NA	unknown function	PF00712.18	TIGR00663
CF3	CF	Vir46_ctg_3734_gene_1_gene_92-0-101629-cat_5	Vir46_ctg_3734_gene_1_gene_92-0-101629-cat_5_18	9992	10576	NA	unknown function	NA	unknown function	NA	NA
CF3	CF	Vir46_ctg_3734_gene_1_gene_92-0-101629-cat_5	Vir46_ctg_3734_gene_1_gene_92-0-101629-cat_5_19	10573	10839	NA	unknown function	NA	unknown function	NA	NA
CF3	CF	Vir46_ctg_3734_gene_1_gene_92-0-101629-cat_5	Vir46_ctg_3734_gene_1_gene_92-0-101629-cat_5_2	721	975	NA	unknown function	NA	unknown function	NA	NA
CF3	CF	Vir46_ctg_3734_gene_1_gene_92-0-101629-cat_5	Vir46_ctg_3734_gene_1_gene_92-0-101629-cat_5_20	10842	11201	NA	unknown function	NA	unknown function	NA	NA
CF3	CF	Vir46_ctg_3734_gene_1_gene_92-0-101629-cat_5	Vir46_ctg_3734_gene_1_gene_92-0-101629-cat_5_21	11204	12190	K03553	recombination protein RecA	COG0468	RecA/RadA recombinase	PF08423.10	PF00154.20
CF3	CF	Vir46_ctg_3734_gene_1_gene_92-0-101629-cat_5	Vir46_ctg_3734_gene_1_gene_92-0-101629-cat_5_22	12190	13599	K15255	ATP-dependent DNA helicase PIF1 [EC:3.6.4.12]	COG4955	Uncharacterized protein YpbB	PF13604.5	PF02689.13
CF3	CF	Vir46_ctg_3734_gene_1_gene_92-0-101629-cat_5	Vir46_ctg_3734_gene_1_gene_92-0-101629-cat_5_23	13703	14752	NA	unknown function	NA	unknown function	NA	NA
CF3	CF	Vir46_ctg_3734_gene_1_gene_92-0-101629-cat_5	Vir46_ctg_3734_gene_1_gene_92-0-101629-cat_5_24	15585	15998	NA	unknown function	NA	unknown function	NA	NA
CF3	CF	Vir46_ctg_3734_gene_1_gene_92-0-101629-cat_5	Vir46_ctg_3734_gene_1_gene_92-0-101629-cat_5_25	15991	16431	NA	unknown function	NA	unknown function	NA	NA
CF3	CF	Vir46_ctg_3734_gene_1_gene_92-0-101629-cat_5	Vir46_ctg_3734_gene_1_gene_92-0-101629-cat_5_26	16437	17135	NA	unknown function	NA	unknown function	NA	NA
CF3	CF	Vir46_ctg_3734_gene_1_gene_92-0-101629-cat_5	Vir46_ctg_3734_gene_1_gene_92-0-101629-cat_5_27	17141	17389	NA	unknown function	NA	unknown function	NA	NA
CF3	CF	Vir46_ctg_3734_gene_1_gene_92-0-101629-cat_5	Vir46_ctg_3734_gene_1_gene_92-0-101629-cat_5_28	17395	17940	NA	unknown function	NA	unknown function	NA	NA
CF3	CF	Vir46_ctg_3734_gene_1_gene_92-0-101629-cat_5	Vir46_ctg_3734_gene_1_gene_92-0-101629-cat_5_29	17909	18226	NA	unknown function	NA	unknown function	NA	NA
CF3	CF	Vir46_ctg_3734_gene_1_gene_92-0-101629-cat_5	Vir46_ctg_3734_gene_1_gene_92-0-101629-cat_5_3	972	1250	NA	unknown function	NA	unknown function	NA	NA
CF3	CF	Vir46_ctg_3734_gene_1_gene_92-0-101629-cat_5	Vir46_ctg_3734_gene_1_gene_92-0-101629-cat_5_30	18226	21015	K06217	phosphate starvation-inducible protein PhoH and related proteins	COG1702	Phosphate starvation-inducible protein PhoH, predicted ATPase	NA	NA
CF3	CF	Vir46_ctg_3734_gene_1_gene_92-0-101629-cat_5	Vir46_ctg_3734_gene_1_gene_92-0-101629-cat_5_31	21066	23828	NA	unknown function	NA	unknown function	NA	NA
CF3	CF	Vir46_ctg_3734_gene_1_gene_92-0-101629-cat_5	Vir46_ctg_3734_gene_1_gene_92-0-101629-cat_5_32	23963	25120	NA	unknown function	NA	unknown function	NA	NA
[truncated: 1,596 more rows]
